# Supplementary material for: LC‒MS/MS and transcriptome analyses reveal saliva components of the seed-feeding truebug Pyrrhocoris apterus
Source: Crop Health. 2023 Dec 15;1(1):20. doi: 10.1007/s44297-023-00021-w (PMC12825922; doi:10.1007/s44297-023-00021-w)
Supplement: Supplementary file 3 — Additional file 3: Table S1. Main primers used in this study. [file 44297_2023_21_MOESM3_ESM.xlsx]

## Sheet: Sheet1
Table S1. Main primers used in this study.
Primer name	Sequence (5'-3')†	Purpose
Pa885-RNAi-F	T7-GTCACCTGTCTTACCCTGCC	Pyap09885 dsRNA synthesis
Pa885-RNAi-R	T7-CCCAATGAGATTGCTTGGTC
Pa329-RNAi-F	T7- GGAGCATACAGAGCCAGAGG	Pyap04329 dsRNA synthesis
Pa329-RNAi-R	T7- GCAAGAGGGTTCAGTCGAAG
Pa161-RNAi-F	T7- CGATGATGACGATATGGCAG	Pyap29161 dsRNA synthesis
Pa161-RNAi-R	T7- AGCCTCTGTTACCCCAACCT
Pa512-RNAi-F	T7- GAATACGGACTTCCCAGCAA	Pyap23512 dsRNA synthesis
Pa512-RNAi-R	T7- AGCAGCCTCAGAAGCAGAAG
Pa515-RNAi-F	T7- GGAGGAGCAAGTGTAGCTGG	Pyap23515 dsRNA synthesis
Pa515-RNAi-R	T7- GAGGCGCTTTCTTGTGTTTC
Pa510-RNAi-F	T7- CAAAAGCCCGTATTTCCTCA	Pyap23510 dsRNA synthesis
Pa510-RNAi-R	T7- CTGAAGCCGTTCCTCGATAG
Pa548-RNAi-F	T7- CTGCGACCTATTTTACCGGA	Pyap21548 dsRNA synthesis
Pa548-RNAi-R	T7- TGTCTTACGGCAAGCTGTTG
Pa508-RNAi-F	T7- TCCTCTTCGTCTTCTTCCGA	Pyap23508 dsRNA synthesis
Pa508-RNAi-R	T7- TCGTCAGGTTGGAAACCTTC
gfp-RNAi-F	T7-ACGTAAACGGCCACAAGTTC	dsgfp synthesis
gfp-RNAi-R	T7-TGTTCTGCTGGTAGTGGTCG
Q-Pa885-F	TGGCACAACACGTTCCCTTA	qRT-PCR for Pyap09885
Q-Pa885-R	GTGATAATTTGAAGGAGTATTGGGT
Q-Pa329-F	GGAAAACGGAGCAGATGAAGG	qRT-PCR for Pyap04329
Q-Pa329-R	TTCGTTATGATCGTCTTCCCC
Q-Pa161-F	AGCGACACTCGCTATTGCTG	qRT-PCR for Pyap29161
Q-Pa161-R	TGCTTCGCCATCTCTTGTACT
Q-Pa512-F	TTTCACCTCGTCCCAGGTTT	qRT-PCR for Pyap23512
Q-Pa512-R	CTACGCGTGCGAGTGAGAT
Q-Pa515-F	GTCAGCGGCAGTGTTTCAAG	qRT-PCR for Pyap23515
Q-Pa515-R	GTACCCAGCTGTGGCTAGA
Q-Pa510-F	AATCCCAGTCCAATTCGCAGT	qRT-PCR for Pyap23510
Q-Pa510-R	TATGCCGTACTGGACGAGTG
Q-Pa548-F	CCGGTCAACTTGCGACTACT	qRT-PCR for Pyap21548
Q-Pa548-R	GCTGCAAGCTGGCTTTCAATA
Q-Pa508-F	TGTACTATGCGCAGCTCTACT	qRT-PCR for Pyap23508
Q-Pa508-R	TCTTCCTGTGTTGCGACGTTA
rp49-F	CCGATATGTAAAACTGAGGAGAAAC	qRT-PCR for rp49
rp49-R	GGAGCATGTGCCTGGTCTTTT
†T7, 5'-TAATACGACTCACTATAGGGAGA-33'.
