# Supplementary material for: LC‒MS/MS and transcriptome analyses reveal saliva components of the seed-feeding truebug Pyrrhocoris apterus
Source: Crop Health. 2023 Dec 15;1(1):20. doi: 10.1007/s44297-023-00021-w (PMC12825922; doi:10.1007/s44297-023-00021-w)
Supplement: Supplementary file 4 — Additional file 4: Table S2. Watery salivary proteins of P. apterus. [file 44297_2023_21_MOESM4_ESM.xlsx]

## Sheet: Watery Saliva
Table S2. Watery salivary protiens of P.apterus.
Protein ID	Description	Categories	Signal P	Coverage [%]	Unique peptide count	PSMs	Molecular weight [kDa]	UniPeptide Sequences (P < 0.05)
Pyap05746	uncharacterized protein LOC106687672	unknown protein (species-specific)	Y	16	3	3	24.9	MVNLNSQLDEGLAFVNK;LQLDNYQFEK;LFVVAYGR
Pyap09227	unknown secreted protein	unknown protein (species-specific)	Y	18	3	3	25.9	ELSWVVDPNSYK;ELGSVSIEPNTAEAYSDLTR;YSTDGFEAFK
Pyap19725	unknown secreted protein	unknown protein (species-specific)		17	3	3	25.3	NQINQGLASINYK;WTVVAGDVQLK;FDLHQELNNLPK
Pyap11122	uncharacterized protein LOC106680344	unknown protein (species-specific)	Y	7	2	2	28.6	LSFPGISK;YGTDSYLGK
Pyap01349	-	unknown protein (species-specific)	Y	5	1	1	16	VFQGIIDK
Pyap02377	uncharacterized protein LOC106687672	unknown protein (species-specific)	Y	10	1	1	24.6	FLTHAGFGSVPIPPVIRPEIR
Pyap02384	unknown secreted protein	unknown protein (species-specific)	Y	4	1	1	25.2	LLVPSYGR
Pyap09083	-	unknown protein (species-specific)	Y	7	1	1	24.1	EVTAPELHLYFGPNK
Pyap12535	unknown secreted protein	unknown protein (species-specific)	Y	4	1	1	25.2	NNNDKLPLK
Pyap12888	-	unknown protein (species-specific)	Y	9	1	1	22.1	YGQNAPQAIVGIDSAHR
Pyap16563	uncharacterized protein LOC106682594	unknown protein (species-specific)	Y	5	1	1	26.8	FDVDGLDIEGR
Pyap00120	uncharacterized protein LOC106684787	unknown protein	Y	26	8	9	46	LPVPEQFWK;SPNPNANGLEFLLPETEGNTGVIALR;LMESCHNLEESK;ESPMSTAVCSSDTR;EGQEIFIACPGTR;HGWPVLQNDLSR;GGSCILNVNK;GFNPDHAYTQR
Pyap03656	uncharacterized protein LOC124461354	unknown protein		10	1	1	11.4	ISGLIYEETR
Pyap07018	hypothetical protein	unknown protein	Y	2	1	2	50.8	VVYPTYAFR
Pyap16514	uncharacterized protein LOC109856840	unknown protein		1	1	1	119.3	MNVNVIQVDWSK
Pyap23510	-	unknown protein	Y	7	1	1	33.3	VVSLVQSGHSASQIVSYSYSSK
Pyap24499	DNA-directed RNA polymerase subunit beta&apos;	polymerase		1	1	1	152.4	FATSDLNDLYR
Pyap10261	laccase-like	oxidoreductase	Y	16	6	7	69.6	QLPGPAIQVCR;YAFIAEDPGTYFYHSHTGVQK;DTISPPAGGYAAIR;DCDLPQCITADGFKR;LIIDVHNQMPDHTTTIHWHGIR;LIIDVHNQMPDHTTTIHWHGIR;LDGVSGPLIVNDVK
Pyap06810	glucose dehydrogenase	oxidoreductase		11	5	5	63.3	EAVVTADLLVK;LIDTPQTNVFK;HNINVVANLPVGK;GNTNAPTIMIGEK;GIGTVQYTLAGSTR
Pyap20137	glucose dehydrogenase	oxidoreductase		11	5	5	73.7	NYVESINYVK;SGPVSIEYSVQSPLGEK;VLIHYHHQGGTCR;SKDPNDPLIINANFLDNEQDVK;LLMLNGIGPR
Pyap01605	laccase-like	oxidoreductase	Y	8	4	4	72.8	ADCWAPQCVPVEGTK;NTNSMPWTR;MPDQSTSIHWHGIR;LISSLCMTCTVAIK
Pyap09019	glucose dehydrogenase	oxidoreductase		3	1	1	65.5	ALGGSSTTNAMMYVR
Pyap09496	catalase isoform X1	oxidoreductase		2	1	1	73.6	LTTGAGNPVPDR
Pyap13397	alcohol dehydrogenase class-3	oxidoreductase		3	1	1	40.9	EISTRPFQLVTGR
Pyap17780	shikimate dehydrogenase	oxidoreductase		8	1	1	29.8	LTGHITDGMGFVDNLMAHDVDPK
Pyap00961	perilipin-4-like	non-enzyme proteins	Y	8	4	4	55.9	VVNLGAAVTSPIR;VGQTALGGVSK;EVNDAAQNILDK;LAQQAMNTLDK
Pyap05007	transferrin	non-enzyme proteins	Y	6	3	3	72.4	SEQDIVGAVR;TKLEPQAEFR;GCLVGQWSPDPDINAR
Pyap01459	serine protease inhibitor 88Ea-like	non-enzyme proteins		2	1	1	51.1	LVLANAAYFK
Pyap02134	hexamerin	non-enzyme proteins	Y	2	1	1	79.8	VFLGSQWDQDGR
Pyap05317	vanin-like protein 2	non-enzyme proteins		2	1	1	61.9	GSSGSGIYAGR
Pyap07146	odorant-binding protein 10	non-enzyme proteins		6	1	1	17.2	KLPVTQDGK
Pyap18577	actin, clone 403; hypothetical protein	non-enzyme proteins		3	1	1	47.6	AVFPSIVGRPR
Pyap26613	30S ribosomal protein S3	non-enzyme proteins		2	1	1	34	VPLHTLR
Pyap28748	transforming growth factor-beta-induced protein ig-h3	non-enzyme proteins	Y	1	1	2	88.4	LISDLLTQTK
Pyap29089	leukocyte elastase inhibitor-like isoform X8	non-enzyme proteins	Y	3	1	1	44.6	LILVNAIHFK
Pyap11426	alpha-glucosidase	digestive enzymes	Y	11	5	5	67.8	IQFSFETCLDSSDLR;LQDTNSEWGSENWGLR;DYGFDSFK;FGPLAEAR;GQHLYGGPIVNSYPAEK
Pyap10618	venom serine protease 34-like	digestive enzymes	Y	14	3	3	32.3	QIAFNQNVGPACLPTSR;ANEYPLIVSLEHAR;IIDHEQYNGK
Pyap12602	carboxypeptidase B-like	digestive enzymes	Y	9	3	3	45.5	EWASPASVTYIIR;DKGDHGFILPTR;ALQNLLSSIR
Pyap19418	venom serine protease-like	digestive enzymes	Y	8	3	3	46.5	VDLQVIDIR;HILTAAHCVFGNTR;YVQVALVSYGR
Pyap03843	pancreatic triacylglycerol lipase isoform X2	digestive enzymes	Y	8	2	2	35.6	LVTFVLYNADNDGEK;YIKDALDTQISR
Pyap04463	venom serine protease-like	digestive enzymes		3	2	3	72.4	RPLTNDISLLVTER;IINHEDFR
Pyap16515	lipase member I-like	digestive enzymes		21	2	2	13.7	TNFNMGYYLDQR;FQSMSCNNAIPINR
Pyap01536	palmitoyl-protein thioesterase 1	digestive enzymes	Y	7	1	1	33.3	MINLISIGGQHQGIYGLPK
Pyap04251	venom s1 protease 12	digestive enzymes	Y	4	1	1	31.7	VGQYSEPSPILQK
Pyap10586	venom serine protease 34-like	digestive enzymes	Y	4	1	1	31.3	ANEYPLIVSLER
Pyap10606	venom serine protease 34-like	digestive enzymes	Y	10	1	2	33.8	TGPTAASNICTYEVR
Pyap10607	venom serine protease-like	digestive enzymes	Y	10	1	2	34.4	KGQCQGDSGGPLIWLDPSTNR
Pyap10611	venom serine protease-like	digestive enzymes	Y	10	1	2	33.4	TGPTAATNICTYEVR
Pyap10612	venom serine protease-like	digestive enzymes	Y	7	1	2	32	IVDHEQYVNR
Pyap10624	venom S1 protease 13	digestive enzymes		3	1	1	52.2	TQANDIAILVISKPIR
Pyap13743	lysophospholipid acyltransferase 7	digestive enzymes	Y	1	1	1	65.1	NFCDSVR
Pyap14053	retinoid-inducible serine carboxypeptidase	digestive enzymes	Y	3	1	1	53.1	SLNWSGADIYNNAPR
Pyap15121	aminopeptidase N-like	digestive enzymes		1	1	1	109.6	ANNDKDNYLNTR
Pyap23534	lipase	digestive enzymes	Y	4	1	1	36.7	IAVGINYHYAVK
Pyap17599	F0F1 ATP synthase subunit alpha	ATP synthase		3	1	1	55.4	EAYPGDVFYLHSR
