# Supplementary material for: LC‒MS/MS and transcriptome analyses reveal saliva components of the seed-feeding truebug Pyrrhocoris apterus
Source: Crop Health. 2023 Dec 15;1(1):20. doi: 10.1007/s44297-023-00021-w (PMC12825922; doi:10.1007/s44297-023-00021-w)
Supplement: Supplementary file 5 — Additional file 5: Table S3. Gelling salivary proteins of P. apterus. [file 44297_2023_21_MOESM5_ESM.xlsx]

## Sheet: Table S3
Table S3. Gelling salivary proteins of P.apterus.
Protein ID	Nr annotation	Categories	Signal P	Coverage [%]	PSMs	Unique peptide count	Molecular weight [kDa]	Unique peptide sequences (P < 0.05)
Pyap02666	vitellogenin 2, partial	non-enzyme proteins	Y	20	36	33	209.9	AAANMLTPK;QYTIQSSVTVEK;QQELYANVQK;MGFLYPFNNNR;NLQVYVPLK;NQLQIIYDGNR;NQPLESAMEFNIK;VQDESILER;VAAVYLIMK;YMPWLQEQLR;YFSQAVK;YPTNLFK;YPESIANDYMSVTYNPQK;VYENLGESPEVR;VAAVYLIMK;SPQLYNNAR;SPQVPIFQYK;LSMVAALDK;EPLEYAATYALTR;EVQVVLGYDYVK;ELAHDIYNLAR;EGPLSAIFYNR;DSIISQGFNFK;AGSNQMGNFLSR;AGSNQMGNFLSR;AGINGDVELSYASQLR;ANPSAQVLQR;DETGYAFDVEIR;AVASQLQVDTQGENLK;LLQSSTNAYHSYLEASNIKPSVENK;IIISGDLK;LQLSEHQVSR;LSGS…
Pyap02664	vitellogenin	non-enzyme proteins		21	33	30	183.2	QLAEEIGAWAQKPDR;SASDYTYR;LSVSSHYR;NYGVQYSR;NEDQHFAVLVR;NQQIYAPLK;VGFVYPFSNNR;YTIQSSVTVEK;YDPKDEDFSEFNQNAR;VAAVMQLMK;TAEDFSMPNNR;ESEEGTPVVDK;ESSLQADLLPVAHDNQK;EAIHADPASAIHGK;ELQVVIEHDYIK;EAPSFQER;ALGNVAHPK;AGGYHLHPITYSYMTSSVEDLYR;AAVDLLTSK;AQLDAEFDIGYASHLR;DEDFSEFNQNAR;AVANSQGPAGQIENPK;ILSGYTGIPYK;ILYGIYQNTGETHEVR;IIISGHLDR;ISFVQDSK;GTLEPSQGIPVK;GGYSLTFSHADSPVSEQSR;GLAGAFNSR;KILYGIYQNTGETHEVR
Pyap23511	-	unknown protein		46	31	29	132.9	QTESSVSAQPDSPK;SGYTVPEILSLTESKPNVR;SNKPTSQGNAPQTESPVSGQPGSPK;SNRPAGQENVSQTESTVTEQPGSPK;SFNVASSPDFASSFQMVTALQK;SENVQVNNPSER;LVSPVTQSFSSR;NESPGSSEPNSSDSSPSSPEPNDVLPAR;NVHVSIPSQVAHYQHVVPTIHQNVR;VPEPINSR;VSEASTVDAPVSPQPVASESSPSRPR;VEATSSPKPEVSESSPSRPR;YFNQISHTSSVSSSSGIR;SSTSTSENVQVNRPSEVK;SRPQSESLVSSQISSPPLMPSKPK;SSTSVSEVSTAEASVSPQPGTSESSPSRPR;SSHSISTGSVMTPIFAGGYYY;TSTANSENVQVNSPSEVR;TSTATSESVQVNSPSE…
Pyap21548	-	unknown protein	Y	42	39	17	66.2	RPAVAIGDAAETR;RPIATITHTPVLSTVR;QPVAQASSSNTLQATAR;QPVAQASTTDR;QPVAQASTTDRQPVAQASSSNTLQATAR;QLLSNQLVAQNLAIESQLAAR;SILPEPQPLRPILPEPQPLRPVLPEPQPLR;SIVPVGGVSVMNSPIPPVVSEPYFIR;SLSVGSIPENR;SPIVSSPVSYR;SPIVSVENGPLLPPPVR;SPPIDFGDVSVESVNSPFPLK;TVLPEPQPLRPVLPEPQPLR;TSIAPAVSWNPIGYGAPIIR;ATTTNAEQVVQASTTDR;ATTTNAEQVVQASTTDRQPVAQASTTDR;GPIGSYSSVGSSSIR
Pyap23509	-	unknown protein	Y	15	17	17	147.3	SLLTVVQTGYK;SGLTASYVISMSR;SESSSSHSSSHSSHNLAAGYHGAR;NNMYAGAAAAK;VGFSATNIVSLK;TASEILSLLK;STDILTLVR;SSELITVLR;TTDLVSLVR;TTDLVTLVR;TLVNAGINTK;LSSQEIVHLAR;AGVAGLSNVGVSQGVLGYGSR;AADLVSLAR;AGFSNSQVSLLVQSGYTK;AGGLSAYGAYGAAQGAHQVAR;GYGANDLLTLR
Pyap23515	-	unknown protein	Y	26	18	16	89.8	QQESAEQQISVTK;SAAYEESSR;MEASSQLQAK;MEASSQLQAK;NDGVNSGYLGAASVAATAEER;NSASNSNVNIR;SYEAESQQESTK;TDAASLAISR;TEESSSSIANSASGSSSLTASAGGLR;SRTEESSSSIANSASGSSSLTASAGGLR;ESYNQQSQQLNQQSQQLNQQSQNAYNEQR;ADGISQIGGYGNLAR;AEQEEQSEESR;ILSNYGAQSAAAAK;LSAYGENQAIAGGVNVIR;KSYEAESQQESTK;IAAGTQVSANGYADAYR
Pyap23512	-	unknown protein	Y	47	40	13	58.5	RDILSVAR;SGAASQLAANAAR;QASSQSSSSQSSQSSSSSSESVALSR;VVSLVNNGYSASDIVSVAR;SVSSSSSSSSSYEASASSQQSAVLQR;SSASQSSQSSSAQSSEASSASASEAASVGVSGASAVR;TGFSATDLVSVCSAGWSR;TNQIVSLTSIGLAAPQIVR;AKAVAGAAVGR;AGLSAQEIVTVGR;AAAVGKQTAAVAK;AGASVAAPAVR;AVAGAAVGR
Pyap19502	rhamnose-binding lectin-like	non-enzyme proteins	Y	28	15	11	51.7	MDDSDSGGPPQIK;MDDSDSGGPPQIK;VTFFSDR;SQQALDIVSAR;EVLELDCGR;FDFSQPHTIGGLYSDNLYDAR;AIMVVDAFYGR;AIMVVDAFYGR;CEANDAYDK;CEPVPER;AVQPAAPPTEDK;LSATADEFGDPCPGIVK;KGGIVSSCLPFTR
Pyap21544	-	unknown protein		11	13	11	184.5	QGISNLNMPVDLR;QGISNLNMPVDLR;QGISNLNMPLDLR;ITSVQEAASGR;QGISNLNMPADLR;DITDMLSR;DDYSSFLDQR;LLSVTPVLSQSIHTTNDQLSNR;LLESNANAR;LLESNANGPVNQVHSPSTPR;LPGLSFLNGIR;LGLSNLNMPADLR
Pyap21547	-	unknown protein	Y	9	11	11	213.3	SDGDGLLENESSSSNVFGR;SPIPSSNTGLNWSGLPK;VPSNIGENSWR;TQVSTSSGGTQLK;TSAPSSSGSNTWTR;DLQLQPSQPLSK;LSEEVSGDSINR;LPMVESNIAASDR;LPQLSADASSRPVQQNTR;LPQLSVDASGRPVQQNTRPR;LPIPSSNAGLNWPR
Pyap03092	venom serine protease-like	digestive enzymes	Y	48	11	10	33.2	QHIGPACLPNVR;VLGHIDCLK;VHLDNEQIK;TNPINQICTFAK;FKQHIGPACLPNVR;ILGWGLTKPGTEYYSPILQEVELK;HILTAAHCTDGLKPNDFFVAVGAHNLR;GKDSCQVDSGGPLIWMDSEIGR;HQFCGGTIITQK;IAETAPELHVCTKN
Pyap15206	lipase 3-like	digestive enzymes	Y	27	10	10	43.4	QVSNVVYDK;RMGLHELFGNEK;MGLHELFGNEK;AAGLLAPVIFPPSYVDR;DGYIITVFR;YVVNTLSGTSVK;LITDPTFNHINFLFSNHAK;LSISAGIALVK;LSISAGIALVKR;LAEHMTQLMSSDR
Pyap19418	venom serine protease-like	digestive enzymes	Y	23	9	9	46.5	RHILTAAHCVFGNTR;QLQVVVGEHDFR;SGWFGVGR;NPNQICTFAER;VLGWGMTSTNGR;VDLQVIDIR;VGLVCDDIR;YVQVALVSYGR;FSDVLMK
Pyap21254	nucleobindin-2	non-enzyme proteins		13	9	9	66.8	QISYQEFLEQTK;TKIDEIK;EVVEALESDPEFR;EVVEALESDPEFRK;HDLSEVDEK;HDLSEVDEKR;KFEEEQAMK;KLETAQEADFR;IAAELEYVNHHVR
Pyap11426	alpha-glucosidase	digestive enzymes	Y	14	8	8	67.8	VSNVAYLTGDMTR;VTTTSDIPFK;TVEWYQQR;DYGFDSFK;GAALINFNDPK;FGPLAEAR;FGHVQAVTER;LIGLNRPNQFTTNYVR
Pyap00120	uncharacterized protein LOC106684787	unknown protein	Y	17	7	7	46	NQQAVLAK;VSELMGSPVSR;EGQEIFIACPGTR;GFNPDHAYTQR;FEPLLLER;LPVPEQFWK;GGSCILNVNK
Pyap04329	-	unknown protein	Y	22	8	7	34.8	ITAPGRPLIDTVAK;VPTIATR;VTAPSINSGISLPK;VTMSSIK;LNPLAALNR;LPTLPSLDR;LPLNPLPSLDK
Pyap11592	uncharacterized protein LOC106682271 isoform X2	unknown protein	Y	53	8	7	15.7	ITQNVAK;QEFQTLFK;NNQVYVDDK;NNQVYVDDKLVDLTK;VQQEVDSQIK;FGNGISVSSQSPMTPEELQK;LEVLEDLPHATR
Pyap23514	-	unknown protein	Y	40	18	7	56.8	SASSQSASSESSQSSSSSSSSSSESVALSR;QAAVSQQAASSR;VVSLVNSGASVSDIVSVAR;SSSSQSSHSSSSSSSYEASASSQQSAVLQR;SSASQSSQSSSAESSEASSASSEAASVGVSGASAVSAGAAVAVPAVR;AGLTAQEIVTVGR;AKAVTGAAVGR
Pyap02756	peroxidase	oxidoreductase	Y	12	6	6	86.6	YFHSAIQGHLHLIGEQR;SVTGSQLPGAR;TIDGTCNNLR;GDHPGAFTPDQLQEIR;GLHGLGNSLSQGFGQNYGNR;IADVLQHLNPHWDDER
Pyap03843	pancreatic triacylglycerol lipase isoform X2	digestive enzymes	Y	20	6	6	35.6	YIKDALDTQISR;FADDQPCVFISHGWR;DALDTQISR;ASIDEEGFQSLINAYK;GVYYLTLTK;LEQGDDPSDWSSK
Pyap07242	-	unknown protein		68	14	6	14.5	RGANANLGDHTGSTPLHMAAR;RGANANLGDHTGSTPLHMAAR;TALGEATASAASAIR;SQDGDAQLHIAIR;FLLSKGADVNAR;GETPLHLAASLNRPELVQLLLR;LISGGANLNIR
Pyap10501	venom carboxylesterase-6-like	digestive enzymes		14	6	6	74.8	RPVIMHIHGGGYTSSTGPR;SGRPYLAFSGLPFAKPPLGQLR;SNIANFGGDPNR;YNDNYEIEFYK;WYDDNFEK;GLFHGGIAESGSGYNNWAVR
Pyap21433	trehalase, partial	digestive enzymes	Y	11	6	6	66.9	SAAESGWDFSTR;YSALEIGR;EDVETASFAK;DDNEEQDVYTDLK;LLYDPDVVLQK;IGTLTATLLAK
Pyap21549	-	unknown protein	Y	19	6	6	42.2	QLAPVVLTSYFSTSAK;SPLKPILYTVK;VLVQELTPVVK;VAPLIFLNHR;TQIPNFASFPMTNTK;TIPTISVSEIEK
Pyap23510	-	unknown protein	Y	29	6	6	33.3	QLISLTSVGYAPVDIVTISR;SGLSVNDVIK;NGFRAEDIISLSR;VSQCGLEPAR;VGFNAEQVLPLCNAGFSSK;VVSLVQSGHSASQIVSYSYSSK
Pyap05576	venom serine protease-like	digestive enzymes	Y	18	5	5	32.6	RIEASKPGVQACTK;TGNVVVPHPDNNLCTFDR;FNQLVGPACLPAAK;IIAGTETR;IEASKPGVQACTK
Pyap05600	-	unknown protein	Y	17	5	5	44.5	RLIADSVANFLTQEGSGK;DSSFEEHGTYHDILK;EEGTFQFTK;LLAHLLEHR;LQYDSVIVTALESSNEK
Pyap09019	glucose dehydrogenase	oxidoreductase		9	5	5	65.5	VIVNAASR;VIDASIMPK;EAINYMNAPSLAK;AGVEFGLK;GNTNAPVIMIGEK
Pyap16829	-	unknown protein	Y	28	5	5	49.8	NDQGHLVLVDGSYDNQVIK;NTLHTHVTHEVEVSEFEDEEVSHLHR;LPPEPEPEPEPEPEPEPEVEEVSHIHVR;IFTDVTSNDSNSFTVHHTVDTIHHTVDNDIR;HSEEEVEELEHEHEHEEITR
Pyap21542	-	unknown protein	Y	46	6	5	29.7	GGGSGGGWGNGGGSGGGK;GQGGGHGGGNGGGWGNGGGK;GQGGGHGDGGGWGDDGGHGDGGGWGDGGGK;GQGGGGGGWGGSGGGK;GQGGGGGWGNGGGQGGGK
Pyap01349	-	unknown protein	Y	34	4	4	16	QASAGLPGVGPQIGQVADK;TAQDYVDIAK;ALENAEAVAVEAIK;LRPPKPQPQR
Pyap02968	secreted venom family 2 protein	unknown protein		8	4	4	51.1	SPFGTDSK;LVAAVTVNDR;FDITNLK;KPDDSAFINLSVNK
Pyap03401	-	unknown protein	Y	12	4	4	35.4	TDATSSQIFGSLTDQAK;TDQASSVLK;TIGSEISNSEVK;TIGSEISNSEVKR
Pyap05599	-	unknown protein	Y	27	4	4	21.7	SLEIAFSSLIK;GGSAADVAK;GGSCVNEAFK;LKESGLEMFSSQHDSSAVIQFIIR
Pyap07407	venom allergen 5-like	non-enzyme proteins	Y	12	4	4	41.1	QFIVDFHNK;TGHYSQLIWGNTR;EVGCGYTYFK;FGLSDSLNYPK
Pyap08415	probable salivary secreted peptide	unknown protein		49	4	4	10	SGGVGHNEVVLHIK;ITCVEVLDQYK;DGDGACAYLK;ILYVTQIIK
Pyap09728	glucose dehydrogenase	oxidoreductase	Y	12	6	4	67.6	WEQAGNQGWSYK;ISPDVYESTWSQDNFK;EALVTNILIEK;KNWNVLLIEK
Pyap12415	-	unknown protein	Y	25	4	4	35.2	EQVTSTTNQR;FVNQQQAFFNQLSLPQQQALLSQQALLR;HFNPLQQAPANNEQVTSNTNHR;HPLQQAPANNEQVTSNTNHR
Pyap16515	lipase member I-like; pancreatic triacylglycerol lipase-like isoform X1	digestive enzymes		30	5	4	13.7	TNFNMGYYLDQR;AVEFFTESLDPHR;AVEFFTESLDPHRR;LDTGICSHSR
Pyap19263	apolipophorins	non-enzyme proteins	Y	1	4	4	367.8	SEINSIVR;QGFAATTSNILEK;LVYNAILK;TLNLNILK
Pyap23580	-	unknown protein	Y	13	4	4	40.6	QQQQVVITAPVNVNVNGR;LTTVASAANAR;IPQGAAQR;LEAQITLIGNGR
Pyap02134	hexamerin	non-enzyme proteins	Y	4	3	3	79.8	SENSGEAIVR;SVNNAINQK;LNYFEIDR
Pyap02384	unknown secreted protein	unknown protein	Y	15	3	3	25.2	LLVPSYGR;IQFGDEDITGLAR;GLGTVPLPPVFTR
Pyap02665	-	unknown protein	Y	19	4	3	24	MVVEDGIDVR;MVVEDGIDVR;NLPSENKPFQLR;TLAGLHQVSNQFSGVFLK
Pyap05007	transferrin	non-enzyme proteins	Y	5	3	3	72.4	NLRPLLNER;TLAVDNTPQSPLK;ALSSFFSK
Pyap08708	-	unknown protein	Y	28	3	3	15.3	ESLAIAAQSLQAIATQGPSQPK;IIVQQSQVADIEE;GVGNVVGGVGK
Pyap09083	-	unknown protein	Y	15	3	3	24.1	SGACAVDLK;EVTAPELHLYFGPNK;ILGFPTIER
Pyap10613	venom serine protease-like	digestive enzymes	Y	11	4	3	41	IVDHEQYLSR;LQHVDLTVISFEECR;LNLTGQK
Pyap10820	-	unknown protein	Y	6	3	3	44.4	TGDPALVR;TPLYWAR;FGADFAAR
Pyap12886	uncharacterized protein LOC106679691	unknown protein	Y	24	4	3	22.9	NSFDLEISVAK;YGQNAPQTIVGIDSAHR;TGSTCVSTLDK
Pyap12888	-	unknown protein	Y	25	4	3	22.1	YGQNAPQAIVGIDSAHR;VTCSIGLR;AVLEHVNAALAQR
Pyap14034	uncharacterized protein LOC106680906	unknown protein	Y	13	4	3	24.5	SVVQEQLEK;EVSLDIHVR;GVLIGSNSIQR
Pyap14628	staufen	non-enzyme proteins	Y	5	3	3	79	EFTGEGSSAQAAR;FSDEPEGGVSGR;LIQIQQAK
Pyap14989	inosine-uridine preferring nucleoside hydrolase	digestive enzymes		10	3	3	37	NALLVLQTINR;AELVSLTK;GPGVIRPGVEFNVK
Pyap16514	uncharacterized protein LOC109856840	unknown protein		5	3	3	119.3	MNVNVIQVDWSK;WNTNDPLLTTIRDDNVHR;FNLHTSNSQKPVELVPGVK
Pyap20137	glucose dehydrogenase	oxidoreductase		5	3	3	73.7	QSAAAAYLHPIYR;NYVESINYVK;ENLDVLK
Pyap21541	-	unknown protein	Y	11	3	3	43.6	DGSGGGNNHWNNPDNGHWK;IPNQGYGPSSGGGHNNWNK;GGSGGSWGGSGSNGR
Pyap23508	-	unknown protein	Y	17	4	3	28.4	SIVPAVVNVATQEEPK;YADDTPEKEPVEIADSQLEVLK;GYKPDGIR
Pyap01194	pro-resilin-like isoform X4	non-enzyme proteins		2	2	2	83	GESGYITR;FDYQQQR
Pyap01415	probable salivary secreted peptide	unknown protein	Y	27	3	2	15.5	TGGLGTSSFVTLHIK;LLYSLHEQK
Pyap01459	serine protease inhibitor 88Ea-like	non-enzyme proteins		4	2	2	51.1	LVLANAAYFK;EDQITAATR
Pyap01785	heat shock cognate protein	non-enzyme proteins		4	2	2	71.4	VEIIANDQGNR;IINEPTAAAIAYGLDKK
Pyap02668	vitellogenin	non-enzyme proteins	Y	2	2	2	186.9	VVLGSDNIDLSSSGASR;VAAVMQILR
Pyap04327	-	unknown protein	Y	22	4	2	17.7	NALHSGLSFAGAGLDGVSAVAGR;IPVFGRPIQSVTHFAK
Pyap05605	-	unknown protein	Y	16	2	2	20.7	DSQSDASGQGSAAGSASGFLGR;AVLQVIEEK
Pyap05746	uncharacterized protein LOC106687672	unknown protein	Y	10	2	2	24.9	VQYSGDEFSGLYR;IFSQYVMPR
Pyap06936	carbonic anhydrase 1-like	digestive enzymes	Y	5	2	2	35	VVELWK;ASSLQVAAFR
Pyap07020	hypothetical protein	unknown protein	Y	4	2	2	45.5	VVYPTYAFR;LNEVNDNIR
Pyap07521	-	unknown protein	Y	11	2	2	24.8	SFFMCSEGR;LIMTTCPEGQYYNPDR
Pyap08711	-	unknown protein	Y	20	2	2	11.2	QYNTVPPQVQVK;YSSPQYR
Pyap08713	-	unknown protein	Y	45	5	2	11.8	YGDCYGPPPQVYAPQAR;AYAPQPQVAAPPQQIVIQQIQNTNANSNAYAK
Pyap08736	-	unknown protein		4	2	2	51.5	SIEDYGVR;VLSTTSNIQK
Pyap09227	unknown secreted protein	unknown protein	Y	11	3	2	25.9	YSTDGFEAFK;DAEDLVRPPLGDALR
Pyap09885	-	unknown protein	Y	42	2	2	12.3	GAVNGAAQVADTGVAGFR;GVAQHVPLGGHAANAAQSAVNAANQAGQSALNR
Pyap10416	-	unknown protein	Y	4	2	2	88.6	LWVAHYTSAGNPTLPAGR;SSGTAQADYFLR
Pyap12602	carboxypeptidase B-like	digestive enzymes	Y	5	2	2	45.5	SAASELETK;ALQNLLSSIR
Pyap16343	prophenoloxidase	oxidoreductase		2	2	2	83.8	GLDFTPR;LDSLVSSR
Pyap16366	prophenoloxidase	oxidoreductase		3	2	2	87.7	YGENVLNFSGVR;FADTQLSDIYR
Pyap18577	actin, clone 403; hypothetical protein	non-enzyme proteins		5	2	2	47.6	IWHHTFYNELR;AGFAGDDAPR
Pyap21296	protein yellow-like isoform X1	non-enzyme proteins	Y	4	2	2	47.3	LLYFHPLASK;ILFTTSVK
Pyap21536	-	unknown protein	Y	4	2	2	46.4	LPTLIYR;GWQSINHR
Pyap22875	salivary secreted cystatin 3 precursor	non-enzyme proteins	Y	18	2	2	14.9	NAESNDDQINIVSITK;NVDDPELRK
Pyap23124	ubiquitin-40S ribosomal protein S27a	non-enzyme proteins		9	2	2	23	TLSDYNIQK;ESTLHLVLR
Pyap29089	venom serpin 1	non-enzyme proteins	Y	4	2	2	44.6	FSLDLYK;LILVNAIHFK
Pyap29161	-	unknown protein	Y	18	2	2	17.9	SSGDQTTPSDGQNNR;DGEAALQNYLNSNYK
Pyap00961	-	non-enzyme proteins	Y	2	1	1	55.9	VVNLGAAVTSPIR
Pyap01412	unkown protein	unknown protein		5	1	1	16.7	HNFIFGSR
Pyap01413	probable salivary secreted peptide	unknown protein	Y	21	2	1	15.2	AGGLNSSPTAILHIK
Pyap01416	probable salivary secreted peptide	unknown protein	Y	10	1	1	15.2	NHGVDFIINVYGR
Pyap01420	probable salivary secreted peptide	unknown protein	Y	18	2	1	15	LLYVNHSVRPYSFLR
Pyap01421	probable salivary secreted peptide	unknown protein	Y	18	2	1	15.4	LLYNYHSFRPYSFLR
Pyap01605	laccase-like	oxidoreductase	Y	2	1	1	72.8	NDLIIVDAVNR
Pyap01612	laccase-like	oxidoreductase	Y	1	1	1	200.2	SLSNDEINPLR
Pyap02114	neutral ceramidase	digestive enzymes		2	1	1	70.9	ITEGNIEYIR
Pyap02132	hexamerin	non-enzyme proteins	Y	1	1	1	81.2	QMVGGALSR
Pyap02377	uncharacterized protein LOC106687672	unknown protein	Y	23	4	1	24.6	EVSLDLHIGQR
Pyap02383	uncharacterized protein LOC106682812 isoform X1	unknown protein	Y	23	4	1	24.3	EVSLDLHVGQR
Pyap02925	uncharacterized protein LOC106687669	unknown protein	Y	4	1	1	23.9	TGDCYALR
Pyap03722	uncharacterized protein LOC124461354	unknown protein		10	1	1	11.4	ISGLIYEETR
Pyap04080	-	unknown protein	Y	20	1	1	7.9	IEYQTFGNACTLAR
Pyap05603	-	unknown protein	Y	5	1	1	16.8	EMMVLENTK
Pyap05997	cathepsin L7	digestive enzymes		2	1	1	43.1	AILSGITYR
Pyap07146	odorant-binding protein 10	non-enzyme proteins		5	1	1	17.2	DGQFDVNR
Pyap07575	-	unknown protein	Y	4	1	1	24.9	AYLNLPIK
Pyap08712	-	unknown protein	Y	16	7	1	9.1	YYDYPGYAYPAYR
Pyap09250	apolipoprotein D-like	non-enzyme proteins	Y	6	1	1	27	LGDGVEYAAEGVGK
Pyap09382	elongation factor 1-alpha	non-enzyme proteins		2	1	1	50.5	IGGIGTVPVGR
Pyap09580	uncharacterized protein LOC106670879	unknown protein	Y	6	1	1	20.8	GGIREDLDNFLK
Pyap09729	glucose dehydrogenase	oxidoreductase	Y	6	3	1	68.6	HSAAAAYLHPIITR
Pyap10586	venom serine protease 34-like	digestive enzymes	Y	4	1	1	31.3	ASDITVSVGGHVR
Pyap10616	venom serine protease 34-like	digestive enzymes	Y	6	2	1	32.2	FIDHEQYSR
Pyap10618	venom serine protease 34-like	digestive enzymes	Y	8	2	1	32.3	GPNAATNVCTFETR
Pyap10620	venom serine protease-like	digestive enzymes	Y	3	1	1	34.6	ALGWGYTK
Pyap11032	ankyrin repeat domain-containing protein	non-enzyme proteins		2	1	1	47.3	LGSVEYLR
Pyap11173	aminopeptidase N isoform X3	digestive enzymes		1	1	1	111.2	LGVTNYLK
Pyap12262	RNA cytidine acetyltransferase	acetyltransferase		1	1	1	110	NVKSPSITLTK
Pyap13208	peptidyl-prolyl cis-trans isomerase	isomerase	Y	3	1	1	23.4	FADENFK
Pyap13397	alcohol dehydrogenase class-3	oxidoreductase		3	1	1	40.9	EISTRPFQLVTGR
Pyap13743	lysophospholipid acyltransferase 7	acyltransferase	Y	2	1	1	65.1	VLFQGASPPIVPK
Pyap14990	inosine-uridine preferring nucleoside hydrolase	digestive enzymes	Y	3	1	1	37.4	NTLLVLQVAK
Pyap15174	programmed cell death protein 10	non-enzyme proteins		5	1	1	23.2	SEDAFQELNRK
Pyap16563	uncharacterized protein LOC106682594	unknown protein	Y	56	12	1	26.8	LLSYLQDNKDTVLSK
Pyap16564	uncharacterized protein LOC106682594	unknown protein	Y	56	11	1	26.7	LLSYLQDNKDTVMAK
Pyap17599	F0F1 ATP synthase subunit alpha	ATP synthase		3	1	1	55.4	EAYPGDVFYLHSR
Pyap17601	F0F1 ATP synthase subunit beta	ATP synthase		2	1	1	50.8	VGLFGGAGVGK
Pyap18651	thiol-activated cytolysin family protein, partial	non-enzyme proteins	Y	28	4	1	16.3	ISGTTLNPK
Pyap18652	-	unknown protein	Y	28	4	1	16.5	IYGTTLNPK
Pyap20123	-	unknown protein	Y	7	1	1	15.5	SGIQQASDFLK
Pyap20125	-	unknown protein	Y	8	1	1	12	SAPSLPSLR
Pyap21105	elongation factor Tu-like	non-enzyme proteins		2	1	1	47	AGENVGVLLR
Pyap21537	-	unknown protein	Y	22	1	1	7.6	QGQNLLHQADNALFR
Pyap21538	-	unknown protein	Y	22	1	1	7.5	QGQNILHQADTALIR
Pyap21550	-	unknown protein	Y	9	1	1	23.7	ATPQAGQQGDDADDGNVDGNGR
Pyap23500	-	unknown protein	Y	4	1	1	25.9	LSTGFTNVGR
Pyap23505	-	unknown protein	Y	5	1	1	25.6	LNAGAAVLGGAADR
Pyap23530	lipase member H-like	digestive enzymes		3	1	1	38	NVPEVAEEVAR
Pyap23570	-	unknown protein	Y	7	1	1	15.5	RPPPPPNGDR
Pyap24427	30S ribosomal protein S4	non-enzyme proteins		3	1	1	24.1	LDNVVYR
Pyap27328	5-dehydro-2-deoxygluconokinase	digestive enzymes		3	1	1	35.1	QADIVIGTR
Pyap28697	SHAN3 protein	non-enzyme proteins	Y	2	1	1	50.2	SYLHIAVR

## Sheet: Sheet1
23	Pyap02666	vitellogenin 2, partial	vitellogenin 2, partial	vitellogenin 2, partial
21	Pyap02664	vitellogenin	vitellogenin	vitellogenin
130	Pyap23511	zonadhesin-like isoform X1 [Oncorhynchus keta]	zonadhesin-like isoform X1 [Oncorhynchus keta]	-
120	Pyap21548	autotransporter outer membrane beta-barrel domain-containing protein [Escherichia coli]	autotransporter outer membrane beta-barrel domain-containing protein [Escherichia coli]	-
128	Pyap23509	hypothetical protein [Candidatus Omnitrophica bacterium]	hypothetical protein [Candidatus Omnitrophica bacterium]	-
133	Pyap23515	Rab family GTPase [Entamoeba histolytica HM-1:IMSS]; N-acetylmuramoyl-L-alanine amidase [Selenomonadaceae bacterium]	Rab family GTPase [Entamoeba histolytica HM-1:IMSS];N-acetylmuramoyl-L-alanine amidase [Selenomonadaceae bacterium]	-
131	Pyap23512	serine rich protein [Oncopeltus fasciatus]	hypothetical protein [Candidatus Omnitrophica bacterium];serine rich protein [Oncopeltus fasciatus]	-
105	Pyap19502	rhamnose-binding lectin-like	rhamnose-binding lectin-like	rhamnose-binding lectin-like
118	Pyap21544	uncharacterized PPE family protein PPE24-like [Procambarus clarkii]	uncharacterized PPE family protein PPE24-like [Procambarus clarkii]	-
119	Pyap21547		Pysal1	-
28	Pyap03092	venom serine protease-like	venom serine protease-like	venom serine protease-like
90	Pyap15206	lipase 3-like	lipase 3-like	lipase 3-like
104	Pyap19418	venom serine protease-like	venom serine protease-like	venom serine protease-like
110	Pyap21254	nucleobindin-2	nucleobindin-2	nucleobindin-2
75	Pyap11426	hypothetical protein; alpha-glucosidase	hypothetical protein; alpha-glucosidase	alpha-glucosidase
1	Pyap00120	uncharacterized protein LOC106684787	uncharacterized protein LOC106684787	uncharacterized protein LOC106684787			1
34	Pyap04329		Pysal2	-
76	Pyap11592	uncharacterized protein LOC106682271 isoform X2	uncharacterized protein LOC106682271 isoform X2	uncharacterized protein LOC106682271 isoform X2			1
132	Pyap23514	serine rich protein [Oncopeltus fasciatus]	serine rich protein [Oncopeltus fasciatus]	-
25	Pyap02756	peroxidase	peroxidase	peroxidase
31	Pyap03843	pancreatic triacylglycerol lipase isoform X2	pancreatic triacylglycerol lipase isoform X2	pancreatic triacylglycerol lipase isoform X2
46	Pyap07242		ankyrin repeat protein [Oncopeltus fasciatus]	-
66	Pyap10501	venom carboxylesterase-6-like	venom carboxylesterase-6-like	venom carboxylesterase-6-like
112	Pyap21433	trehalase, partial	trehalase, partial	trehalase, partial
121	Pyap21549		Pysal3	-
129	Pyap23510		hypothetical protein [FCB group bacterium];serine rich protein [Oncopeltus fasciatus]	-
36	Pyap05576	venom serine protease-like	venom serine protease-like	venom serine protease-like
38	Pyap05600		LOW QUALITY PROTEIN: protein argonaute-2 [Nematostella vectensis]	-
56	Pyap09019	glucose dehydrogenase	glucose dehydrogenase	glucose dehydrogenase
97	Pyap16829		Pysal4	-
117	Pyap21542		Pysal5	-
4	Pyap01349		Pysal6	-
27	Pyap02968	secreted venom family 2 protein	secreted venom family 2 protein	secreted venom family 2 protein			1
29	Pyap03401		unknown secreted protein [Riptortus pedestris];GATA zinc finger domain-containing protein 14-like [Procambarus clarkii]	-
37	Pyap05599		Pysal7	-
47	Pyap07407	venom allergen 5-like	venom allergen 5-like	venom allergen 5-like
50	Pyap08415	unkown protein; probable salivary secreted peptide	unkown protein; probable salivary secreted peptide	probable salivary secreted peptide			1
62	Pyap09728	glucose dehydrogenase	glucose dehydrogenase	glucose dehydrogenase
78	Pyap12415		Pysal8	-
94	Pyap16515	lipase member I-like; pancreatic triacylglycerol lipase-like isoform X1	lipase member I-like; pancreatic triacylglycerol lipase-like isoform X1	lipase member I-like; pancreatic triacylglycerol lipase-like isoform X1
103	Pyap19263	apolipophorins	apolipophorins	apolipophorins
136	Pyap23580		Pysal9	-
17	Pyap02134	hexamerin	hexamerin	hexamerin
20	Pyap02384	uncharacterized protein LOC106683181; unknown secreted protein	uncharacterized protein LOC106683181; unknown secreted protein	unknown secreted protein			1
22	Pyap02665	vitellogenin	vitellogenin [Apolygus lucorum]	-
35	Pyap05007	transferrin	transferrin	transferrin
51	Pyap08708		glycine-rich cell wall structural protein-like [Eurytemora affinis]	-
57	Pyap09083		uncharacterized protein LOC106690565 [Halyomorpha halys]	-
68	Pyap10613	venom serine protease-like	venom serine protease-like	venom serine protease-like
72	Pyap10820		Pysal10	-
80	Pyap12886	uncharacterized protein LOC106679691	uncharacterized protein LOC106679691	uncharacterized protein LOC106679691			1
81	Pyap12888		Pysal11	-
85	Pyap14034	uncharacterized protein LOC106680906	uncharacterized protein LOC106680906	uncharacterized protein LOC106680906			1
86	Pyap14628	staufen	staufen	staufen
87	Pyap14989	inosine-uridine preferring nucleoside hydrolase	inosine-uridine preferring nucleoside hydrolase	inosine-uridine preferring nucleoside hydrolase
93	Pyap16514	uncharacterized protein LOC109856840	uncharacterized protein LOC109856840	uncharacterized protein LOC109856840			1
108	Pyap20137	glucose dehydrogenase	glucose dehydrogenase	glucose dehydrogenase
116	Pyap21541		Pysal12	-
127	Pyap23508		hypothetical protein DXG01_012170 [Tephrocybe rancida]	-
3	Pyap01194	pro-resilin-like isoform X4	pro-resilin-like isoform X4	pro-resilin-like isoform X4
7	Pyap01415	unkown protein; probable salivary secreted peptide	unkown protein; probable salivary secreted peptide	probable salivary secreted peptide			1
11	Pyap01459	serine protease inhibitor 88Ea-like	serine protease inhibitor 88Ea-like	serine protease inhibitor 88Ea-like
14	Pyap01785	heat shock cognate protein	heat shock cognate protein	heat shock cognate protein
24	Pyap02668	vitellogenin	vitellogenin	vitellogenin
33	Pyap04327		Pysal13	-
40	Pyap05605		Pysal14	-
41	Pyap05746	uncharacterized protein LOC106687672	uncharacterized protein LOC106687672	uncharacterized protein LOC106687672			1
43	Pyap06936	carbonic anhydrase 1-like	carbonic anhydrase 1-like	carbonic anhydrase 1-like
44	Pyap07020	hypothetical protein	hypothetical protein	hypothetical protein			1
48	Pyap07521		uncharacterized protein LOC106687955 [Halyomorpha halys];protein obstructor-E-like [Schistocerca cancellata]	-
52	Pyap08711		Pysal15	-
54	Pyap08713		Pysal16	-
55	Pyap08736		Pysal17	-
58	Pyap09227	unknown secreted protein	unknown secreted protein	unknown secreted protein			1
64	Pyap09885		Pysal18	-
65	Pyap10416		unnamed protein product [Nezara viridula];Ionotropic receptor 111 [Halyomorpha halys]	-
79	Pyap12602	carboxypeptidase B-like	carboxypeptidase B-like	carboxypeptidase B-like
91	Pyap16343	prophenoloxidase	prophenoloxidase	prophenoloxidase
92	Pyap16366	prophenoloxidase	prophenoloxidase	prophenoloxidase
100	Pyap18577	actin, clone 403; hypothetical protein	actin, clone 403; hypothetical protein	actin, clone 403; hypothetical protein
111	Pyap21296	protein yellow-like isoform X1; unnamed protein product	protein yellow-like isoform X1; unnamed protein product	protein yellow-like isoform X1
113	Pyap21536		mucin-2 isoform X1 [Drosophila hydei]	-
123	Pyap22875	salivary secreted cystatin 3 precursor	salivary secreted cystatin 3 precursor	salivary secreted cystatin 3 precursor
124	Pyap23124	ubiquitin-40S ribosomal protein S27a	ubiquitin-40S ribosomal protein S27a	ubiquitin-40S ribosomal protein S27a
140	Pyap29089	venom serpin 1; leukocyte elastase inhibitor-like isoform X8	venom serpin 1; leukocyte elastase inhibitor-like isoform X8	venom serpin 1; leukocyte elastase inhibitor-like isoform X8
141	Pyap29161		Pysal19	-
2	Pyap00961		unnamed protein product [Albugo candida];|XP_038220543.1| perilipin-4-like isoform X2 [Zerene cesonia]	-
5	Pyap01412	unkown protein	unkown protein	unkown protein			1
6	Pyap01413	unkown protein; probable salivary secreted peptide	unkown protein; probable salivary secreted peptide	probable salivary secreted peptide			1
8	Pyap01416	unkown protein; probable salivary secreted peptide	unkown protein; probable salivary secreted peptide	probable salivary secreted peptide			1
9	Pyap01420	unkown protein; probable salivary secreted peptide	unkown protein; probable salivary secreted peptide	probable salivary secreted peptide			1
10	Pyap01421	unkown protein; probable salivary secreted peptide	unkown protein; probable salivary secreted peptide	probable salivary secreted peptide			1
12	Pyap01605	laccase-like	laccase-like	laccase-like
13	Pyap01612	laccase-like; TATA element modulatory factor isoform X2	laccase-like; TATA element modulatory factor isoform X2	laccase-like; TATA element modulatory factor isoform X2
15	Pyap02114	neutral ceramidase	neutral ceramidase	neutral ceramidase
16	Pyap02132	hexamerin	hexamerin	hexamerin
18	Pyap02377	uncharacterized protein LOC106687672	uncharacterized protein LOC106687672	uncharacterized protein LOC106687672			1
19	Pyap02383	uncharacterized protein LOC106682812 isoform X1	uncharacterized protein LOC106682812 isoform X1	uncharacterized protein LOC106682812 isoform X1			1
26	Pyap02925	uncharacterized protein LOC106687669	uncharacterized protein LOC106687669	uncharacterized protein LOC106687669			1
30	Pyap03722	uncharacterized protein LOC124461354	uncharacterized protein LOC124461354	uncharacterized protein LOC124461354			1
32	Pyap04080		vasotab-like [Halyomorpha halys]	-
39	Pyap05603		unnamed protein product [Didymodactylos carnosus];centromere protein J-like isoform X2 [Cyclopterus lumpus]	-
42	Pyap05997	cathepsin L7	cathepsin L7	cathepsin L7
45	Pyap07146	odorant-binding protein 10	odorant-binding protein 10	odorant-binding protein 10
49	Pyap07575		Pysal20	-
53	Pyap08712		Pysal21	-
59	Pyap09250	apolipoprotein D-like	apolipoprotein D-like	apolipoprotein D-like
60	Pyap09382	elongation factor 1-alpha	elongation factor 1-alpha	elongation factor 1-alpha
61	Pyap09580	uncharacterized protein LOC106670879; venom protein family 12 protein 1b	uncharacterized protein LOC106670879; venom protein family 12 protein 1b	uncharacterized protein LOC106670879			1
63	Pyap09729	glucose dehydrogenase	glucose dehydrogenase	glucose dehydrogenase
67	Pyap10586	venom serine protease 34-like	venom serine protease 34-like	venom serine protease 34-like
69	Pyap10616	venom serine protease 34-like	venom serine protease 34-like	venom serine protease 34-like
70	Pyap10618	venom serine protease 34-like	venom serine protease 34-like	venom serine protease 34-like
71	Pyap10620	venom serine protease-like	venom serine protease-like	venom serine protease-like
73	Pyap11032	ankyrin repeat domain-containing protein	ankyrin repeat domain-containing protein	ankyrin repeat domain-containing protein
74	Pyap11173	aminopeptidase N isoform X3	aminopeptidase N isoform X3	aminopeptidase N isoform X3
77	Pyap12262	RNA cytidine acetyltransferase	RNA cytidine acetyltransferase	RNA cytidine acetyltransferase
82	Pyap13208	peptidyl-prolyl cis-trans isomerase; unnamed protein product	peptidyl-prolyl cis-trans isomerase; unnamed protein product	peptidyl-prolyl cis-trans isomerase
83	Pyap13397	alcohol dehydrogenase class-3	alcohol dehydrogenase class-3	alcohol dehydrogenase class-3
84	Pyap13743	lysophospholipid acyltransferase 7	lysophospholipid acyltransferase 7	lysophospholipid acyltransferase 7
88	Pyap14990	inosine-uridine preferring nucleoside hydrolase; uncharacterized protein LOC106685434	inosine-uridine preferring nucleoside hydrolase; uncharacterized protein LOC106685434	inosine-uridine preferring nucleoside hydrolase
89	Pyap15174	programmed cell death protein 10; conserved hypothetical protein	programmed cell death protein 10; conserved hypothetical protein	programmed cell death protein 10
95	Pyap16563	uncharacterized protein LOC106682594	uncharacterized protein LOC106682594	uncharacterized protein LOC106682594			1
96	Pyap16564	uncharacterized protein LOC106682594	uncharacterized protein LOC106682594	uncharacterized protein LOC106682594			1
98	Pyap17599	F0F1 ATP synthase subunit alpha	F0F1 ATP synthase subunit alpha	F0F1 ATP synthase subunit alpha
99	Pyap17601	F0F1 ATP synthase subunit beta	F0F1 ATP synthase subunit beta	F0F1 ATP synthase subunit beta
101	Pyap18651	thiol-activated cytolysin family protein, partial	thiol-activated cytolysin family protein, partial	thiol-activated cytolysin family protein, partial
102	Pyap18652		Pysal22	-
106	Pyap20123		uncharacterized protein LOC112600692 [Melanaphis sacchari];zinc-binding oxidoreductase [Malassezia pachydermatis]	-
107	Pyap20125		putative secreted salivary protein precursor [Oncopeltus fasciatus]	-
109	Pyap21105	elongation factor Tu-like	elongation factor Tu-like	elongation factor Tu-like
114	Pyap21537		putative salivary secreted peptide [Oncopeltus fasciatus]	-
115	Pyap21538			-
122	Pyap21550		uncharacterized protein LOC117115038 [Anneissia japonica];glutamine-rich protein 2 isoform X9 [Microcebus murinus]	-
125	Pyap23500		uncharacterized protein LOC106688553 [Halyomorpha halys];integumentary mucin C.1-like [Halyomorpha halys]	-
126	Pyap23505			-
134	Pyap23530	lipase member H-like	lipase member H-like	lipase member H-like
135	Pyap23570		uncharacterized protein LOC112274435 [Physcomitrium patens];translation initiation factor IF-2 [Eubacterium sp.]	-
137	Pyap24427	30S ribosomal protein S4	30S ribosomal protein S4	30S ribosomal protein S4
138	Pyap27328	5-dehydro-2-deoxygluconokinase	5-dehydro-2-deoxygluconokinase	5-dehydro-2-deoxygluconokinase
139	Pyap28697	SHAN3 protein	SHAN3 protein	SHAN3 protein
