# Supplementary material for: LC‒MS/MS and transcriptome analyses reveal saliva components of the seed-feeding truebug Pyrrhocoris apterus
Source: Crop Health. 2023 Dec 15;1(1):20. doi: 10.1007/s44297-023-00021-w (PMC12825922; doi:10.1007/s44297-023-00021-w)
Supplement: Supplementary file 6 — Additional file 6: Table S4. Gene ontology classification of the conserved P. apterus salivary proteins. [file 44297_2023_21_MOESM6_ESM.xls]

## Sheet: Table S4
Table S4. Gene ontology classification of the conserved P. apterus salivary proteins.
GO class	GO ID	GO Description	number of proteins	ProteinID
Biological Process	GO:0009987	cellular process	28	Pyap01459,Pyap01612,Pyap01785,Pyap02132,Pyap02134,Pyap02756,Pyap03656,Pyap03722,Pyap03843,Pyap06810,Pyap09019,Pyap09382,Pyap10501,Pyap11173,Pyap13208,Pyap13743,Pyap14053,Pyap16343,Pyap16366,Pyap16514,Pyap19263,Pyap20137,Pyap21105,Pyap21296,Pyap21433,Pyap23124,Pyap26613,Pyap29089
Biological Process	GO:0008152	metabolic process	26	Pyap01459,Pyap01612,Pyap01785,Pyap02756,Pyap03843,Pyap06810,Pyap09019,Pyap09382,Pyap10501,Pyap11173,Pyap12602,Pyap13208,Pyap13743,Pyap14053,Pyap16343,Pyap16366,Pyap16514,Pyap20137,Pyap21105,Pyap21296,Pyap21433,Pyap23124,Pyap23530,Pyap23534,Pyap26613,Pyap29089
Biological Process	GO:0044699	single-organism process	25	Pyap01459,Pyap01612,Pyap01785,Pyap02132,Pyap02134,Pyap02756,Pyap03656,Pyap03722,Pyap03843,Pyap06810,Pyap09019,Pyap09382,Pyap10501,Pyap13743,Pyap14053,Pyap16343,Pyap16366,Pyap16514,Pyap19263,Pyap20137,Pyap21296,Pyap21433,Pyap23530,Pyap23534,Pyap29089
Biological Process	GO:0032501	multicellular organismal process	18	Pyap01459,Pyap01612,Pyap01785,Pyap02132,Pyap02134,Pyap02756,Pyap03656,Pyap03722,Pyap03843,Pyap09382,Pyap10501,Pyap11173,Pyap13743,Pyap16514,Pyap20137,Pyap21296,Pyap21433,Pyap29089
Biological Process	GO:0050896	response to stimulus	13	Pyap01459,Pyap01612,Pyap01785,Pyap02132,Pyap02134,Pyap02756,Pyap09382,Pyap10501,Pyap16343,Pyap16366,Pyap16514,Pyap19263,Pyap29089
Biological Process	GO:0032502	developmental process	12	Pyap01459,Pyap01612,Pyap01785,Pyap02132,Pyap02134,Pyap02756,Pyap09382,Pyap10501,Pyap13743,Pyap20137,Pyap21296,Pyap21433
Biological Process	GO:0051704	multi-organism process	11	Pyap01459,Pyap01612,Pyap01785,Pyap02756,Pyap03656,Pyap03722,Pyap10501,Pyap16343,Pyap16366,Pyap16514,Pyap29089
Biological Process	GO:0000003	reproduction	10	Pyap01612,Pyap01785,Pyap02756,Pyap03656,Pyap03722,Pyap03843,Pyap10501,Pyap11173,Pyap16514,Pyap29089
Biological Process	GO:0065007	biological regulation	10	Pyap01459,Pyap01612,Pyap01785,Pyap06810,Pyap09019,Pyap09382,Pyap10501,Pyap19263,Pyap20137,Pyap29089
Biological Process	GO:0051179	localization	8	Pyap01612,Pyap01785,Pyap09382,Pyap10501,Pyap13743,Pyap14053,Pyap16514,Pyap19263
Biological Process	GO:0071840	cellular component organization or biogenesis	8	Pyap01612,Pyap01785,Pyap02132,Pyap02134,Pyap02756,Pyap03656,Pyap03722,Pyap09382
Biological Process	GO:0022414	reproductive process	7	Pyap01612,Pyap01785,Pyap02756,Pyap03656,Pyap03722,Pyap10501,Pyap16514
Biological Process	GO:0050789	regulation of biological process	6	Pyap01459,Pyap01612,Pyap01785,Pyap09382,Pyap19263,Pyap29089
Biological Process	GO:0040011	locomotion	5	Pyap01612,Pyap01785,Pyap02132,Pyap02134,Pyap13743
Biological Process	GO:0023052	signaling	5	Pyap01459,Pyap01612,Pyap01785,Pyap19263,Pyap29089
Biological Process	GO:0048519	negative regulation of biological process	5	Pyap01459,Pyap01612,Pyap01785,Pyap09382,Pyap29089
Biological Process	GO:0002376	immune system process	4	Pyap09382,Pyap16343,Pyap16366,Pyap29089
Biological Process	GO:0048518	positive regulation of biological process	3	Pyap01612,Pyap09382,Pyap19263
Biological Process	GO:0098754	detoxification	1	Pyap02756
Biological Process	GO:0099531	presynaptic process involved in synaptic transmission	1	Pyap01785
Biological Process	GO:0040007	growth	1	Pyap01459
Biological Process	GO:0007610	behavior	1	Pyap10501
Cellular Component	GO:0005623	cell	19	Pyap01612,Pyap01785,Pyap02756,Pyap03656,Pyap03722,Pyap05997,Pyap06810,Pyap09019,Pyap09382,Pyap10501,Pyap11173,Pyap13208,Pyap13743,Pyap16514,Pyap19263,Pyap21105,Pyap21433,Pyap23124,Pyap26613
Cellular Component	GO:0044464	cell part	19	Pyap01612,Pyap01785,Pyap02756,Pyap03656,Pyap03722,Pyap05997,Pyap06810,Pyap09019,Pyap09382,Pyap10501,Pyap11173,Pyap13208,Pyap13743,Pyap16514,Pyap19263,Pyap21105,Pyap21433,Pyap23124,Pyap26613
Cellular Component	GO:0043226	organelle	15	Pyap01612,Pyap01785,Pyap03656,Pyap03722,Pyap05997,Pyap06810,Pyap09019,Pyap09382,Pyap10501,Pyap13743,Pyap16514,Pyap19263,Pyap21105,Pyap23124,Pyap26613
Cellular Component	GO:0005576	extracellular region	13	Pyap01459,Pyap02132,Pyap02134,Pyap03843,Pyap07407,Pyap09382,Pyap11173,Pyap12602,Pyap13208,Pyap16343,Pyap16366,Pyap19263,Pyap29089
Cellular Component	GO:0044422	organelle part	12	Pyap01612,Pyap01785,Pyap03656,Pyap03722,Pyap05997,Pyap06810,Pyap09019,Pyap09382,Pyap13743,Pyap16514,Pyap23124,Pyap26613
Cellular Component	GO:0044421	extracellular region part	10	Pyap01459,Pyap02132,Pyap02134,Pyap03843,Pyap12602,Pyap13208,Pyap16343,Pyap16366,Pyap19263,Pyap29089
Cellular Component	GO:0032991	macromolecular complex	9	Pyap01785,Pyap02132,Pyap02134,Pyap03656,Pyap03722,Pyap09382,Pyap16514,Pyap23124,Pyap26613
Cellular Component	GO:0031974	membrane-enclosed lumen	6	Pyap01785,Pyap03656,Pyap03722,Pyap05997,Pyap09382,Pyap16514
Cellular Component	GO:0016020	membrane	6	Pyap01612,Pyap06810,Pyap09019,Pyap09382,Pyap13743,Pyap21433
Cellular Component	GO:0044425	membrane part	3	Pyap09382,Pyap13743,Pyap21433
Molecular Function	GO:0003824	catalytic activity	19	Pyap01785,Pyap02756,Pyap03843,Pyap06810,Pyap09019,Pyap09382,Pyap10501,Pyap11173,Pyap12602,Pyap13208,Pyap13743,Pyap14053,Pyap16343,Pyap16366,Pyap20137,Pyap21105,Pyap21433,Pyap23530,Pyap23534
Molecular Function	GO:0005488	binding	10	Pyap01612,Pyap01785,Pyap03656,Pyap03722,Pyap05997,Pyap09382,Pyap10501,Pyap11173,Pyap19263,Pyap21105
Molecular Function	GO:0005198	structural molecule activity	2	Pyap23124,Pyap26613
Molecular Function	GO:0098772	molecular function regulator	2	Pyap01459,Pyap29089
Molecular Function	GO:0031386	protein tag	1	Pyap23124
Molecular Function	GO:0016209	antioxidant activity	1	Pyap02756
Molecular Function	GO:0000988	transcription factor activity, protein binding	1	Pyap01612
Molecular Function	GO:0005215	transporter activity	1	Pyap19263
