# Supplementary material for: LC‒MS/MS and transcriptome analyses reveal saliva components of the seed-feeding truebug Pyrrhocoris apterus
Source: Crop Health. 2023 Dec 15;1(1):20. doi: 10.1007/s44297-023-00021-w (PMC12825922; doi:10.1007/s44297-023-00021-w)
Supplement: Supplementary file 7 — Additional file 7: Table . S5. Gene ontology classification of P. apterus-specific salivary proteins. [file 44297_2023_21_MOESM7_ESM.xls]

## Sheet: Table S5
Fig. S5. Gene ontology classification of P. apterus-specific salivary proteins.
GO class	GO ID	GO Description	number of proteins	ProteinID
Biological Process	GO:0044699	single-organism process	12	Pyap01536,Pyap02114,Pyap05317,Pyap09496,Pyap11426,Pyap12262,Pyap13397,Pyap14628,Pyap14990,Pyap15174,Pyap21254,Pyap27328
Biological Process	GO:0009987	cellular process	12	Pyap01536,Pyap02114,Pyap05317,Pyap09496,Pyap11426,Pyap12262,Pyap13397,Pyap14628,Pyap14990,Pyap15174,Pyap21254,Pyap27328
Biological Process	GO:0008152	metabolic process	11	Pyap01536,Pyap02114,Pyap05317,Pyap09496,Pyap12262,Pyap13397,Pyap14628,Pyap14990,Pyap15174,Pyap21254,Pyap27328
Biological Process	GO:0065007	biological regulation	10	Pyap01536,Pyap02114,Pyap05317,Pyap09496,Pyap11426,Pyap12262,Pyap13397,Pyap14628,Pyap15174,Pyap21254
Biological Process	GO:0050896	response to stimulus	9	Pyap01536,Pyap02114,Pyap05317,Pyap09496,Pyap11426,Pyap13397,Pyap14628,Pyap15174,Pyap21254
Biological Process	GO:0032501	multicellular organismal process	9	Pyap01536,Pyap02114,Pyap05317,Pyap09496,Pyap11426,Pyap13397,Pyap14628,Pyap15174,Pyap21254
Biological Process	GO:0050789	regulation of biological process	9	Pyap01536,Pyap05317,Pyap09496,Pyap11426,Pyap12262,Pyap13397,Pyap14628,Pyap15174,Pyap21254
Biological Process	GO:0023052	signaling	8	Pyap01536,Pyap02114,Pyap05317,Pyap09496,Pyap11426,Pyap14628,Pyap15174,Pyap21254
Biological Process	GO:0032502	developmental process	8	Pyap01536,Pyap02114,Pyap05317,Pyap09496,Pyap11426,Pyap14628,Pyap15174,Pyap21254
Biological Process	GO:0048519	negative regulation of biological process	7	Pyap01536,Pyap05317,Pyap09496,Pyap12262,Pyap14628,Pyap15174,Pyap21254
Biological Process	GO:0048518	positive regulation of biological process	7	Pyap01536,Pyap05317,Pyap09496,Pyap11426,Pyap14628,Pyap15174,Pyap21254
Biological Process	GO:0051179	localization	7	Pyap01536,Pyap02114,Pyap05317,Pyap09496,Pyap14628,Pyap15174,Pyap21254
Biological Process	GO:0071840	cellular component organization or biogenesis	6	Pyap01536,Pyap02114,Pyap09496,Pyap12262,Pyap14628,Pyap15174
Biological Process	GO:0007610	behavior	4	Pyap01536,Pyap02114,Pyap13397,Pyap14628
Biological Process	GO:0040011	locomotion	3	Pyap01536,Pyap14628,Pyap15174
Biological Process	GO:0051704	multi-organism process	3	Pyap01536,Pyap14628,Pyap21254
Biological Process	GO:0099531	presynaptic process involved in synaptic transmission	2	Pyap01536,Pyap02114
Biological Process	GO:0040007	growth	2	Pyap01536,Pyap14628
Biological Process	GO:0002376	immune system process	2	Pyap05317,Pyap09496
Biological Process	GO:0022414	reproductive process	2	Pyap01536,Pyap14628
Biological Process	GO:0000003	reproduction	2	Pyap01536,Pyap14628
Biological Process	GO:0098754	detoxification	1	Pyap09496
Biological Process	GO:0022610	biological adhesion	1	Pyap05317
Cellular Component	GO:0005623	cell	11	Pyap01536,Pyap02114,Pyap05317,Pyap09496,Pyap11426,Pyap12262,Pyap14628,Pyap14990,Pyap15174,Pyap21254,Pyap27328
Cellular Component	GO:0044464	cell part	11	Pyap01536,Pyap02114,Pyap05317,Pyap09496,Pyap11426,Pyap12262,Pyap14628,Pyap14990,Pyap15174,Pyap21254,Pyap27328
Cellular Component	GO:0044422	organelle part	9	Pyap01536,Pyap02114,Pyap05317,Pyap09496,Pyap11426,Pyap12262,Pyap14628,Pyap15174,Pyap21254
Cellular Component	GO:0043226	organelle	9	Pyap01536,Pyap02114,Pyap05317,Pyap09496,Pyap11426,Pyap12262,Pyap14628,Pyap15174,Pyap21254
Cellular Component	GO:0016020	membrane	8	Pyap01536,Pyap02114,Pyap05317,Pyap09496,Pyap11426,Pyap14628,Pyap15174,Pyap21254
Cellular Component	GO:0044425	membrane part	7	Pyap01536,Pyap02114,Pyap05317,Pyap11426,Pyap14628,Pyap15174,Pyap21254
Cellular Component	GO:0031974	membrane-enclosed lumen	6	Pyap01536,Pyap05317,Pyap09496,Pyap12262,Pyap14628,Pyap21254
Cellular Component	GO:0005576	extracellular region	5	Pyap01536,Pyap02114,Pyap05317,Pyap09496,Pyap21254
Cellular Component	GO:0044421	extracellular region part	4	Pyap01536,Pyap05317,Pyap09496,Pyap21254
Cellular Component	GO:0044456	synapse part	2	Pyap01536,Pyap14628
Cellular Component	GO:0045202	synapse	2	Pyap01536,Pyap14628
Cellular Component	GO:0032991	macromolecular complex	2	Pyap12262,Pyap14628
Molecular Function	GO:0003824	catalytic activity	8	Pyap01536,Pyap02114,Pyap05317,Pyap09496,Pyap12262,Pyap13397,Pyap14990,Pyap27328
Molecular Function	GO:0005488	binding	8	Pyap02114,Pyap05317,Pyap09496,Pyap12262,Pyap14628,Pyap15174,Pyap18651,Pyap21254
Molecular Function	GO:0016209	antioxidant activity	1	Pyap09496
