# Supplementary material for: LC‒MS/MS and transcriptome analyses reveal saliva components of the seed-feeding truebug Pyrrhocoris apterus
Source: Crop Health. 2023 Dec 15;1(1):20. doi: 10.1007/s44297-023-00021-w (PMC12825922; doi:10.1007/s44297-023-00021-w)
Supplement: Supplementary file 8 — Additional file 8: Table S6. Gene expression level in salivary glands detected by transcriptomics. [file 44297_2023_21_MOESM8_ESM.xls]

## Sheet: Table S6
Table S6. Gene express level in salivary glands detected by transcriptomics.
Gene ID	FPKM	TPM	Nr annotation
Pyap23512	110486	97783.2	-
Pyap01348	106756	94482.2	-
Pyap01349	98341.9	87035.3	-
Pyap10586	78917.9	69844.5	venom serine protease 34-like
Pyap10618	56483.9	49989.8	venom serine protease 34-like
Pyap20123	53279	47153.4	-
Pyap23514	41981.1	37154.4	-
Pyap07242	33057.4	29256.7	-
Pyap20126	30298	26814.5	-
Pyap21538	25451.9	22525.7	-
Pyap21537	25389.3	22470.2	-
Pyap08712	23705.3	20979.8	-
Pyap02968	23485.3	20785.2	secreted venom family 2 protein
Pyap07020	21845.3	19333.7	hypothetical protein
Pyap20127	20800.3	18408.9	-
Pyap23508	18719.7	16567.4	-
Pyap10612	17542.2	15525.3	venom serine protease-like
Pyap07241	16831.2	14896.1	-
Pyap10613	15524.7	13739.8	venom serine protease-like
Pyap10616	15343.2	13579.2	venom serine protease 34-like
Pyap09885	14574.6	12898.9	-
Pyap20125	14001.4	12391.6	-
Pyap08713	12104.3	10712.6	-
Pyap23510	11570.3	10240	-
Pyap02971	11457.7	10140.4	-
Pyap00120	10975.9	9713.99	uncharacterized protein LOC106684787
Pyap23505	10458.9	9256.44	-
Pyap04327	9124.4	8075.35	-
Pyap21550	8640.28	7646.88	-
Pyap06627	8439.36	7469.07	-
Pyap07018	8408.41	7441.67	hypothetical protein
Pyap07017	8062.31	7135.37	-
Pyap12602	7569	6698.78	carboxypeptidase B-like
Pyap04329	7203.76	6375.52	-
Pyap00961	6766.13	5988.21	-
Pyap16515	5945.18	5261.65	lipase member I-like; pancreatic triacylglycerol lipase-like isoform X1
Pyap08708	3488.23	3087.18	-
Pyap23509	3410.87	3018.71	-
Pyap10620	3210.66	2841.52	venom serine protease-like
Pyap21548	3203.68	2835.34	-
Pyap11426	3046.49	2696.23	hypothetical protein; alpha-glucosidase
Pyap11372	2707.1	2395.85	-
Pyap29161	2531.19	2240.17	-
Pyap08710	2530.63	2239.68	-
Pyap12414	2484.3	2198.68	-
Pyap10606	2418.21	2140.19	venom serine protease 34-like
Pyap21541	2396.1	2120.62	-
Pyap14393	2211.81	1957.51	-
Pyap10611	2159.11	1910.88	venom serine protease-like
Pyap21542	2115.62	1872.38	-
Pyap10607	2103.9	1862.01	venom serine protease-like
Pyap05576	2084.25	1844.62	venom serine protease-like
Pyap13954	2020.12	1787.86	uncharacterized protein LOC106679240
Pyap07146	1779.83	1575.2	odorant-binding protein 10
Pyap10581	1670.09	1478.08	-
Pyap23511	1591.07	1408.14	-
Pyap23577	1568.1	1387.81	-
Pyap11592	1549.75	1371.57	uncharacterized protein LOC106682271 isoform X2
Pyap10624	1406.89	1245.14	venom S1 protease 13
Pyap16829	1383.64	1224.56	-
Pyap23515	1365.28	1208.31	-
Pyap02631	1317.93	1166.41	venom serine protease-like
Pyap23573	1288.92	1140.73	-
Pyap04463	1262.1	1116.99	venom serine protease-like
Pyap07147	1242.61	1099.74	odorant-binding protein 10
Pyap16514	1207.62	1068.78	uncharacterized protein LOC109856840
Pyap19649	1187.41	1050.89	unknown secreted protein, partial; unnamed protein product
Pyap07521	1176.57	1041.3	-
Pyap23506	1076.5	952.732	-
Pyap12275	1043.5	923.525	-
Pyap21536	1040.48	920.855	-
Pyap03092	997.911	883.179	venom serine protease-like
Pyap12415	962.243	851.612	-
Pyap15206	922.767	816.674	lipase 3-like
Pyap10545	922.049	816.039	-
Pyap03091	920.997	815.108	venom S1 protease 1
Pyap21549	816.565	722.682	-
Pyap23499	813.999	720.411	-
Pyap10615	776.502	687.226	trypsin precursor
Pyap08415	731.625	647.508	unkown protein; probable salivary secreted peptide
Pyap00674	728.718	644.936	40S ribosomal protein S8
Pyap21551	696.322	616.264	-
Pyap19502	660.007	584.124	rhamnose-binding lectin-like
Pyap12606	647.883	573.394	ribosomal protein LP2
Pyap04080	630.533	558.039	-
Pyap10085	624.465	552.669	ADP, ATP carrier protein
Pyap01344	613.472	542.939	-
Pyap01413	601.185	532.065	unkown protein; probable salivary secreted peptide
Pyap22303	585.635	518.303	nucleoside-diphosphate kinase NBR-A, putative; hypothetical protein
Pyap07524	575.305	509.161	fatty acid-binding protein, muscle-like
Pyap03470	570.262	504.698	ribosomal protein P1
Pyap23109	558.565	494.346	60S ribosomal protein L18
Pyap01650	555.807	491.904	ribosomal protein LP0
Pyap09382	552.027	488.559	elongation factor 1-alpha
Pyap19157	548.448	485.391	40S ribosomal protein S10
Pyap02422	544.197	481.63	40S ribosomal protein S26
Pyap02633	530.669	469.657	-
Pyap23536	522.081	462.056	lipase
Pyap02610	519.465	459.741	ribosomal protein L24
Pyap23503	512.112	453.233	-
Pyap12358	500.522	442.976	protein translocation complex beta subunit, putative
Pyap06762	495.08	438.16	40S ribosomal protein S5
Pyap04922	493.99	437.195	60S ribosomal protein L23
Pyap01974	471.201	417.026	60S ribosomal protein L27a
Pyap08578	463.754	410.435	60S ribosomal protein L10
Pyap21431	445.392	394.185	ribosomal protein SA
Pyap15321	443.972	392.928	-
Pyap16129	442.649	391.757	uncharacterized protein LOC106687895
Pyap08426	435.45	385.386	-
Pyap01346	429.626	380.231	-
Pyap03178	428.771	379.474	ribosomal protein S25
Pyap04251	424.785	375.947	venom s1 protease 12; chymotrypsin-1 isoform X1
Pyap07454	424.25	375.473	uncharacterized protein LOC106689531
Pyap26720	423.239	374.578	ribosomal protein L13A
Pyap16783	422.005	373.486	unnamed protein product
Pyap01407	414.569	366.905	60S ribosomal protein L18a
Pyap12845	412.418	365.001	ribosomal protein L7A
Pyap13540	407.011	360.216	PREDICTED: ubiquitin-60S ribosomal protein L40
Pyap13743	404.905	358.352	lysophospholipid acyltransferase 7
Pyap19364	387.692	343.118	ribosomal protein L5
Pyap08579	385.104	340.828	60S ribosomal protein L10
Pyap23742	378.155	334.678	ribosomal protein S14a
Pyap14394	374.631	331.558	-
Pyap16219	370.487	327.891	60S ribosomal protein L34
Pyap10668	369.513	327.029	60S ribosomal protein L15
Pyap16150	354.712	313.93	40S ribosomal protein S23
Pyap02972	353.837	313.155	-
Pyap03916	350.09	309.84	60S ribosomal protein L35a
Pyap13366	347.693	307.718	ribosomal protein S19a
Pyap06467	343.707	304.19	60S ribosomal protein L3
Pyap02035	326.854	289.275	60S ribosomal protein L22
Pyap08303	318.968	282.295	ribosomal protein L31
Pyap03287	316.515	280.124	50S ribosomal protein L23, partial
Pyap28809	313.948	277.852	ribosomal protein S7
Pyap08234	313.201	277.192	ribosomal protein S4
Pyap23570	312.411	276.492	-
Pyap20076	311.167	275.392	60S ribosomal protein L8
Pyap14144	304.286	269.302	40S ribosomal protein S15
Pyap01420	295.298	261.347	unkown protein; probable salivary secreted peptide
Pyap21917	293.744	259.971	60S ribosomal protein L35
Pyap05016	292.342	258.731	60S ribosomal protein L11
Pyap23603	286.213	253.306	ornithine decarboxylase antizyme 1
Pyap08319	284.524	251.811	60S ribosomal protein L37a
Pyap02499	278.166	246.184	elongation factor 1 beta
Pyap12350	275.478	243.806	40S ribosomal protein S13
Pyap07113	262.647	232.45	ribosomal protein L4
Pyap09019	261.311	231.267	glucose dehydrogenase
Pyap09110	258.557	228.83	60S ribosomal protein L28
Pyap00281	253.964	224.765	ribosomal protein L9
Pyap13400	253.506	224.36	translocon-associated protein, beta subunit precursor
Pyap20490	253.007	223.918	translationally controlled tumor protein
Pyap02630	251.135	222.261	venom S1 protease 26
Pyap29204	249.665	220.96	ribosomal protein S17
Pyap01747	247.751	219.266	cryptochrome 2
Pyap23568	242.193	214.347	ribosomal protein S16
Pyap19834	242.141	214.301	60S ribosomal protein L13
Pyap14395	238.37	210.964	-
Pyap16077	237.793	210.453	hypothetical protein DOY81_000649, partial
Pyap14145	234.582	207.612	40S ribosomal protein S15
Pyap23535	234.524	207.56	lipase
Pyap04078	227.502	201.346	-
Pyap23654	224.278	198.492	40S ribosomal protein S21
Pyap12368	223.404	197.719	40S ribosomal protein S18
Pyap10141	223.274	197.603	ribosomal protein S12
Pyap08003	221.669	196.183	ubiquitin-40S ribosomal protein S27a
Pyap08741	221.642	196.16	-
Pyap19183	221.024	195.612	60S ribosomal protein L32
Pyap01347	216.347	191.473	-
Pyap09295	209.375	185.302	60S ribosomal protein L37
Pyap23534	209.331	185.263	lipase
Pyap10724	196.735	174.116	venom serine protease-like
Pyap19910	196.169	173.615	40S ribosomal protein S27
Pyap00664	195.373	172.91	40S ribosomal protein S15Aa
Pyap04618	192.24	170.138	ATP synthase lipid-binding protein, mitochondrial
Pyap00959	191.781	169.732	ribosomal protein S11
Pyap00627	183.839	162.702	60S ribosomal protein L12
Pyap23876	173.897	153.904	ribosomal protein L17
Pyap20258	173.274	153.352	-
Pyap23579	170.812	151.174	-
Pyap23908	168.834	149.423	guanine nucleotide-binding protein subunit beta-like protein
Pyap03736	168.693	149.298	protein disulfide isomerase
Pyap28680	168.1	148.773	ribosomal protein L21
Pyap09816	166.365	147.237	ATP synthase-beta
Pyap15191	165.82	146.756	uncharacterized protein LOC106685431 isoform X1
Pyap04124	165.015	146.042	ribosomal protein S24
Pyap28746	163.452	144.659	cytochrome c oxidase, subunit VB, putative
Pyap29228	162.829	144.108	ribosomal protein S3A
Pyap28770	156.92	138.878	unkown protein
Pyap04442	156.627	138.62	leucyl aminopeptidase, putative
Pyap07455	153.233	135.616	-
Pyap00728	151.556	134.131	conserved hypothetical protein
Pyap23578	151.536	134.114	-
Pyap23124	150.79	133.453	ubiquitin-40S ribosomal protein S27a
Pyap04328	146.81	129.931	-
Pyap23502	146.633	129.774	-
Pyap03832	141.293	125.048	coiled-coil-helix-coiled-coil-helix domain-containing protein 2
Pyap10274	141.204	124.969	activating transcription factor of chaperone
Pyap21783	139.071	123.081	-
Pyap09978	137.442	121.64	60S ribosomal protein L30
Pyap05454	134.776	119.28	60S ribosomal protein L36
Pyap04192	132.686	117.431	ribosomal protein L27
Pyap11189	131.548	116.423	60S ribosomal protein L19
Pyap06942	131.244	116.155	ribosomal protein L14
Pyap18770	126.543	111.994	mitochondrial phosphate carrier protein
Pyap01415	126.096	111.598	unkown protein; probable salivary secreted peptide
Pyap02431	124.674	110.34	eukaryotic translation initiation factor 5A
Pyap10667	123.596	109.386	60S ribosomal protein L15
Pyap04692	119.907	106.121	-
Pyap15999	119.339	105.619	translocon-associated protein, gamma subunit
Pyap05272	118.409	104.795	-
Pyap09180	114.221	101.089	60S ribosomal protein L6; unnamed protein product
Pyap13859	113.773	100.692	probable Bax inhibitor 1 isoform X1
Pyap19557	110.946	98.1903	60S ribosomal protein L17
Pyap11072	107.698	95.3161	signal peptidase complex subunit 1
Pyap04096	106.238	94.0234	60S ribosomal protein L44
Pyap00729	105.529	93.396	conserved hypothetical protein; uncharacterized protein LOC106691472
Pyap15212	102.489	90.7058	ribosomal protein S6; unnamed protein product
Pyap11137	101.953	90.2313	cytochrome c oxidase subunit 6A, mitochondrial-like
Pyap13639	101.326	89.6762	translocon-associated protein, delta subunit
Pyap22879	100.82	89.2285	-
Pyap01592	100.366	88.8265	ribosomal protein L29
Pyap06768	99.1749	87.7725	fork head domain-containing protein FD2-like
Pyap06589	99.0425	87.6553	ribosomal protein S9
Pyap07752	98.9536	87.5767	cytochrome c oxidase,-subunit VIb, putative
Pyap22682	95.5776	84.5889	ribosomal protein L10Ab
Pyap24008	94.3985	83.5453	ribosomal protein S3
Pyap15695	94.0356	83.2241	ecdysteroid-regulated 16 kDa protein
Pyap00733	93.7198	82.9446	conserved hypothetical protein; uncharacterized protein LOC106691472
Pyap08736	93.5114	82.7601	-
Pyap29562	92.9994	82.3071	-
Pyap26804	90.9302	80.4757	putative ATP synthase subunit f, mitochondrial
Pyap12001	90.5216	80.1141	ADP-ribosylation factor 1
Pyap04708	88.6705	78.4758	60S ribosomal protein L7
Pyap23537	88.0246	77.9042	pancreatic triacylglycerol lipase
Pyap14989	87.661	77.5824	inosine-uridine preferring nucleoside hydrolase
Pyap16536	86.374	76.4434	microsomal signal peptidase
Pyap03401	85.3789	75.5627	-
Pyap20124	84.735	74.9928	-
Pyap05771	84.3269	74.6317	histone variant H3.3
Pyap02195	82.0498	72.6164	translocation associated membrane protein
Pyap19156	81.5666	72.1887	-
Pyap02040	81.179	71.8456	gamma-aminobutyric acid receptor-associated protein
Pyap08711	81.0894	71.7664	-
Pyap19549	80.3714	71.1309	NADH dehydrogenase
Pyap00683	79.1701	70.0678	ribosomal protein S2
Pyap05493	79.0219	69.9366	-
Pyap00087	77.8652	68.9128	translocator protein-like
Pyap22277	76.3376	67.5609	phosphatidylinositol 4,5-bisphosphate 5-phosphatase A isoform X3
Pyap01753	76.2345	67.4696	ATP synthase subunit e, mitochondrial
Pyap20121	75.2045	66.5581	-
Pyap01417	75.1587	66.5176	unkown protein; probable salivary secreted peptide
Pyap13378	74.1668	65.6397	elongation factor 1 gamma; unnamed protein product
Pyap14832	74.1286	65.6058	FK506-binding protein 2; unnamed protein product
Pyap01785	73.5775	65.1181	heat shock cognate protein
Pyap22461	73.2893	64.8631	40S ribosomal protein S12
Pyap10664	72.5152	64.178	cytochrome c oxidase subunit NDUFA4
Pyap28395	72.1789	63.8803	small heat shock protein hsp20 family; alpha-crystallin B chain
Pyap09580	71.9865	63.71	uncharacterized protein LOC106670879; venom protein family 12 protein 1b
Pyap05614	71.981	63.7051	ATP synthase subunit delta, mitochondrial
Pyap09512	71.6491	63.4115	tubulin alpha-1 chain
Pyap02756	71.4872	63.2681	peroxidase
Pyap15478	70.8933	62.7425	14-3-3 protein zeta isoform X1
Pyap07108	70.5322	62.4229	-
Pyap08446	69.8269	61.7987	protein seele
Pyap28803	68.9042	60.9821	12 kDa FK506-binding protein; peptidyl-prolyl cis-trans isomerase Fkbp12
Pyap19166	67.7058	59.9215	protein transport protein Sec61 subunit alpha
Pyap16725	66.6209	58.9613	calreticulin
Pyap23496	66.2738	58.6541	cytochrome c oxidase subunit 7C, mitochondrial-like isoform X1
Pyap02085	66.1799	58.571	glutaredoxin-C2 isoform X2
Pyap09844	65.1271	57.6393	hypothetical protein B7P43_G04331, partial; uncharacterized protein LOC106677406
Pyap21800	64.2143	56.8314	tubulin beta-1 chain isoform X2
Pyap19642	64.0831	56.7153	superoxide dismutase
Pyap15866	63.5112	56.2091	ribosomal protein L26
Pyap08026	63.0244	55.7784	protein transport protein Sec61 subunit gamma
Pyap06930	62.8676	55.6396	thioredoxin-2-like
Pyap01754	62.4367	55.2582	tubulin alpha chain
Pyap21575	60.8292	53.8356	cytochromeP450
Pyap11885	57.1535	50.5825	transmembrane emp24 domain-containing protein 1; unnamed protein product
Pyap22051	56.9205	50.3762	-
Pyap04097	56.4839	49.9898	60S ribosomal protein L44 isoform X1
Pyap23655	55.1665	48.8239	40S ribosomal protein S21
Pyap12575	54.3919	48.1383	uncharacterized protein LOC106684871
Pyap13980	54.0358	47.8232	eukaryotic translation initiation factor 3 subunit F-1
Pyap05144	53.348	47.2144	unnamed protein product; glutathionetransferase
Pyap09111	53.263	47.1393	60S ribosomal protein L28
Pyap15090	52.8554	46.7785	battenin isoform X2
Pyap06678	52.5682	46.5243	translocon-associated protein
Pyap21539	52.2445	46.2378	-
Pyap01194	51.7941	45.8392	pro-resilin-like isoform X4
Pyap12437	50.1771	44.4081	S-phase kinase-associated protein 1
Pyap19674	50.1628	44.3955	cytochrome c oxidase polypeptide
Pyap29471	48.4371	42.8682	eukaryotic translation initiation factor 4E-binding protein 2
Pyap05854	47.5201	42.0566	uncharacterized protein LOC106689009
Pyap18583	47.3174	41.8772	-
Pyap19142	47.0815	41.6684	ferritin
Pyap09164	46.6533	41.2895	-
Pyap10815	46.5501	41.1981	thioredoxin peroxidase 1
Pyap01200	46.1873	40.8771	eukaryotic translation initiation factor 1A, X-chromosomal
Pyap16700	46.1773	40.8682	ribosomal protein L6
Pyap21543	45.8857	40.6101	-
Pyap13401	45.6674	40.4169	ATP synthase subunit g, mitochondrial isoform X2
Pyap04300	44.9548	39.7862	nascent polypeptide-associated complex subunit alpha isoform X1
Pyap01063	44.3884	39.2849	-
Pyap06262	44.2873	39.1955	Y-box factor homolog
Pyap20643	43.3859	38.3977	profilin
Pyap01421	43.1562	38.1944	unkown protein; probable salivary secreted peptide
Pyap09462	43.1359	38.1765	venom S1 protease 22
Pyap01095	43.0668	38.1153	peptidyl-prolyl cis-trans isomerase f, ppif
Pyap05433	42.7373	37.8237	polyadenylate-binding protein 4-like
Pyap14790	42.6592	37.7545	protein lifeguard 1 isoform X1
Pyap16893	42.5629	37.6693	ribosomal protein S9
Pyap22469	42.2137	37.3603	citrate synthase
Pyap01553	42.0985	37.2583	zinc finger protein Noc
Pyap05558	41.6119	36.8277	eukaryotic translation initiation factor eIF1
Pyap28634	41.459	36.6924	40S ribosomal protein S20
Pyap09955	41.4329	36.6692	-
Pyap01576	41.1485	36.4176	ATP synthase subunit d, mitochondrial
Pyap14831	40.6657	35.9903	PREDICTED: FK506-binding protein 2-like isoform X2
Pyap29390	40.6171	35.9473	ATP synthase subunit alpha, mitochondrial
Pyap01412	40.5066	35.8495	unkown protein
Pyap19476	40.5056	35.8485	reticulon/nogo
Pyap29391	40.32	35.6843	ATP synthase subunit alpha, mitochondrial
Pyap07045	40.1645	35.5467	hydroxysteroid dehydrogenase-like protein 2 isoform X1
Pyap01925	40.101	35.4905	nucleoplasmin-like protein
Pyap00883	39.8999	35.3126	lipid storage droplets surface binding protein 2
Pyap28783	39.2488	34.7363	cytochrome c oxidase subunit 4 isoform 1, mitochondrial
Pyap02091	39.1896	34.6839	unnamed protein product; protein dj-1beta-like
Pyap22875	39.1452	34.6446	salivary secreted cystatin 3 precursor
Pyap22656	38.9673	34.4871	elongation factor 2
Pyap18248	38.8193	34.3561	elongation factor 1 delta
Pyap23875	38.3651	33.9542	ribosomal protein L17
Pyap15564	38.2193	33.8252	uncharacterized protein LOC120349093; craniofacial development protein 2-like
Pyap01418	38.0896	33.7104	unkown protein; probable salivary secreted peptide
Pyap15567	37.7773	33.4339	-
Pyap28791	37.5003	33.1888	fructose-bisphosphate aldolase
Pyap23343	36.9656	32.7156	6-pyruvoyltetrahydropterin synthase
Pyap01466	36.6082	32.3992	glyceraldehyde-3-phosphate dehydrogenase 2-like isoform X1
Pyap04445	36.2607	32.0917	vigilin
Pyap04344	36.1484	31.9923	eukaryotic translation initiation factor 5
Pyap28480	36.1356	31.981	ADP-ribosylation factor, arf
Pyap05866	35.7044	31.5994	ATP synthase delta chain
Pyap01637	35.4638	31.3865	dolichyl-diphosphooligosaccharide--protein glycosyltransferase subunit DAD1
Pyap05117	35.3919	31.3228	aquaporin AQPAe.a-like isoform X5
Pyap20245	35.2926	31.235	ER membrane protein complex subunit 6
Pyap16094	35.0111	30.9858	cytochrome b-c1 complex subunit 8
Pyap06810	34.9767	30.9553	glucose dehydrogenase; uncharacterized protein LOC106685981 isoform X2
Pyap11640	34.8003	30.7992	transmembrane emp24 domain-containing protein eca
Pyap01103	34.7733	30.7753	cytochrome c
Pyap22597	34.4376	30.4782	-
Pyap22180	33.8305	29.9409	V-type proton ATPase 16 kDa proteolipid subunit
Pyap07852	33.8085	29.9215	superoxide dismutase
Pyap22435	33.6469	29.7784	growth hormone-inducible transmembrane protein
Pyap07911	33.3012	29.4725	eukaryotic translation initiation factor 3 subunit H
Pyap11998	33.1852	29.3698	dolichyl-diphosphooligosaccharide--protein glycosyltransferase 48 kDa subunit
Pyap09977	33.1004	29.2948	60S ribosomal protein L30
Pyap28675	32.7617	28.995	ornithine decarboxylase-like
Pyap08185	32.5682	28.8238	lysosome-associated membrane glycoprotein 2-like
Pyap05897	31.8211	28.1625	myosin regulatory light chain sqh
Pyap01188	31.8029	28.1464	RNA-binding protein squid isoform X2
Pyap09025	31.7805	28.1266	cofilin/actin-depolymerizing factor homolog; conserved hypothetical protein
Pyap29537	31.6412	28.0033	ribosomal protein L21
Pyap20403	31.5483	27.9211	translocation protein SEC62
Pyap16223	31.4025	27.7921	RNA-binding protein lark isoform X1
Pyap10676	30.9334	27.3769	signal recognition particle 19 kDa protein
Pyap28835	30.4179	26.9207	trifunctional enzyme subunit beta, mitochondrial
Pyap02214	30.4155	26.9186	alpha-tocopherol transfer protein-like
Pyap01078	30.38	26.8871	glutathionetransferase; unnamed protein product
Pyap03647	30.2668	26.787	acyl-CoA Delta(11) desaturase-like
Pyap01068	30.1925	26.7212	GTP-binding protein SAR1b
Pyap13854	29.492	26.1013	uncharacterized protein LOC106689767
Pyap23530	29.3368	25.9639	lipase member H-like
Pyap08514	28.9782	25.6465	upstream activation factor subunit spp27
Pyap18859	28.9451	25.6172	coatomer subunit zeta-1
Pyap03327	28.5422	25.2607	staphylococcal nuclease domain-containing protein 1
Pyap18937	28.3805	25.1176	small integral membrane protein 14
Pyap01026	27.5831	24.4118	-
Pyap19444	27.492	24.3312	endoplasmic reticulum chaperone BiP isoform X3; heat shock protein cognate 3
Pyap11358	27.3378	24.1947	ubiquinol-cytochrome c reductase complex 14 kd protein
Pyap19521	27.1426	24.022	protein pinocchio
Pyap13642	27.0556	23.945	GTP-binding nuclear protein Ran
Pyap10416	27.0395	23.9307	-
Pyap04119	27.0116	23.906	proteasome maturation protein
Pyap11284	26.9685	23.8679	protein tyrosine phosphatase type IVA 1 isoform X1
Pyap11195	26.8473	23.7606	uncharacterized protein LOC106682215 isoform X1
Pyap02124	26.6237	23.5627	glutamate dehydrogenase, mitochondrial
Pyap21612	26.6151	23.5551	ATP-binding cassette sub-family F member 2
Pyap03906	26.5541	23.5011	uncharacterized protein LOC106678238; conserved hypothetical protein
Pyap04465	26.5084	23.4606	facilitated trehalose transporter Tret1-like
Pyap20627	26.4061	23.3702	heat shock protein, putative
Pyap23538	26.3539	23.3239	lipase
Pyap05453	25.8826	22.9068	60S ribosomal protein L36
Pyap06963	25.3413	22.4278	catalase
Pyap05899	25.2917	22.3838	succinate dehydrogenase
Pyap11234	24.9369	22.0698	actin
Pyap19008	24.8891	22.0276	polyubiquitin-C isoform X4
Pyap29084	24.7219	21.8796	venom Kazal domain peptide 1
Pyap21272	24.5628	21.7388	alpha-tocopherol transfer protein-like isoform X3
Pyap16870	24.5203	21.7012	fructose-1,6-bisphosphatase 1-like
Pyap13855	24.428	21.6195	uncharacterized protein LOC106689767
Pyap10464	24.3848	21.5812	ER lumen protein retaining receptor
Pyap08522	24.0541	21.2886	transcription factor BTF3 homolog 4
Pyap03253	23.9883	21.2304	thioredoxin, putative
Pyap20642	23.96	21.2053	eukaryotic initiation factor 4a
Pyap18452	23.9288	21.1777	-
Pyap26790	23.9124	21.1632	prostaglandin E synthase 3 isoform X1; conserved hypothetical protein
Pyap20730	23.819	21.0805	juvenile hormone epoxide hydrolase 1-like; hypothetical protein
Pyap08301	23.753	21.0221	A-kinase anchor protein 1, mitochondrial
Pyap05257	23.6762	20.9541	mitochondrial ATP synthase b chain; unnamed protein product
Pyap04194	23.6627	20.9422	uncharacterized protein LOC106689384 isoform X2; unnamed protein product
Pyap18665	23.6247	20.9085	-
Pyap04532	23.5929	20.8804	ADP-ribosylation factor-like protein 5B
Pyap18905	23.5739	20.8636	succinate dehydrogenase cytochrome b560 subunit-like
Pyap01750	23.5598	20.8511	copper transport protein ATOX1
Pyap00750	23.4109	20.7193	signal peptidase complex catalytic subunit SEC11A
Pyap04606	23.4073	20.7161	Golgi reassembly-stacking protein 2
Pyap23500	23.2922	20.6142	-
Pyap19234	23.2108	20.5422	eukaryotic translation initiation factor 3 subunit D isoform X1
Pyap13208	23.209	20.5406	peptidyl-prolyl cis-trans isomerase; unnamed protein product
Pyap22229	23.1717	20.5076	cytochrome c1, heme protein, mitochondrial
Pyap04617	23.0553	20.4046	probable NADH dehydrogenase
Pyap15610	23.0094	20.364	serine/arginine-rich splicing factor 2 isoform X3
Pyap05165	22.955	20.3158	zinc finger protein 706-like
Pyap13332	22.8583	20.2303	NADH dehydrogenase
Pyap20621	22.8525	20.2251	V-type proton ATPase subunit G
Pyap21611	22.7834	20.164	ras-related protein Rab-18-B
Pyap01145	22.6421	20.0389	protein-tyrosine sulfotransferase; unnamed protein product
Pyap02990	22.4606	19.8783	-
Pyap07750	22.4392	19.8593	-
Pyap28654	22.056	19.5201	UDP-glucose 4-epimerase isoform X1
Pyap28643	21.9917	19.4633	CCAAT/enhancer-binding protein gamma-like
Pyap12497	21.8715	19.3569	annexin B9 isoform X1
Pyap20366	21.7983	19.2921	MAP kinase-interacting serine/threonine-protein kinase 1-like isoform X1
Pyap00503	21.7902	19.2849	unnamed protein product; transmembrane emp24 domain-containing protein 3
Pyap03170	21.7855	19.2808	uncharacterized protein LOC106678258
Pyap09746	21.648	19.159	mitochondrial-processing peptidase subunit beta
Pyap12374	21.4452	18.9796	probable serine hydrolase isoform X2; hypothetical protein
Pyap06754	21.436	18.9714	unkown protein
Pyap04846	21.4027	18.942	microsomal signal peptidase 23 kd subunit
Pyap02956	21.3457	18.8915	eukaryotic translation initiation factor 3 subunit K
Pyap13504	21.0702	18.6477	transmembrane emp24 domain-containing protein 2
Pyap22407	20.9884	18.5753	asparagine synthetase
Pyap04326	20.945	18.5369	-
Pyap09882	20.9109	18.5067	cytochrome b-c1 complex subunit Rieske, mitochondrial
Pyap08936	20.7274	18.3443	delta(3,5)-Delta(2,4)-dienoyl-CoA isomerase, mitochondrial
Pyap02928	20.5518	18.1889	unnamed protein product; cyclic AMP-responsive element-binding protein 3-like protein 1 isoform X1
Pyap09585	20.547	18.1847	coupling factor, putative; hypothetical protein
Pyap21546	20.5302	18.1698	-
Pyap14206	20.4436	18.0931	-
Pyap01132	20.3656	18.0242	max-like protein X isoform X2
Pyap19215	20.2971	17.9635	transmembrane protein 258; hypothetical protein
Pyap11995	20.2954	17.962	interferon-related developmental regulator 1
Pyap08419	20.1999	17.8775	protein kinase C inhibitor, putative; histidine triad nucleotide-binding protein 1
Pyap21805	20.0272	17.7246	LOW QUALITY PROTEIN: RNA-binding protein fusilli
Pyap08609	19.9921	17.6936	NADH dehydrogenase
Pyap08604	19.9759	17.6792	ATP-dependent RNA helicase p62-like isoform X2
Pyap13850	19.9301	17.6387	-
Pyap20617	19.9144	17.6248	acyl-CoA binding protein
Pyap09937	19.9127	17.6233	-
Pyap11563	19.8955	17.6081	uncharacterized protein LOC106677744
Pyap23726	19.7323	17.4636	protein KRTCAP2 homolog
Pyap14381	19.7187	17.4516	BCL2/adenovirus E1B 19 kDa protein-interacting protein 3 isoform X2
Pyap11185	19.6757	17.4136	protein disulfide-isomerase A6 homolog
Pyap01239	19.6653	17.4043	organic cation transporter protein-like
Pyap14062	19.6645	17.4036	protein catecholamines up
Pyap02623	19.618	17.3625	heterogeneous nuclear ribonucleoprotein F
Pyap01459	19.5532	17.3051	serine protease inhibitor 88Ea-like
Pyap23576	19.5324	17.2867	-
Pyap05325	19.5251	17.2803	coatomer subunit epsilon
Pyap26787	19.5213	17.2769	60S ribosomal protein L13; putative cold induced protein
Pyap04134	19.502	17.2598	conserved hypothetical protein; mitochondrial import inner membrane translocase subunit Tim23
Pyap28638	19.2558	17.0419	-
Pyap16033	19.1984	16.9911	uncharacterized protein LOC124545011
Pyap08004	19.1144	16.9168	ribosome biogenesis protein NSA2 homolog
Pyap22409	19.0679	16.8756	juvenile hormone epoxide hydrolase 1-like
Pyap29185	18.9346	16.7577	RNA polymerase II transcriptional coactivator; unnamed protein product
Pyap03102	18.8172	16.6537	-
Pyap05529	18.7893	16.6291	uncharacterized protein LOC106688397; conserved hypothetical protein
Pyap01025	18.6234	16.4822	peroxiredoxin-5, mitochondrial
Pyap12471	18.5012	16.3741	RNA-binding protein Rsf1-like isoform X3
Pyap02114	18.4194	16.3017	neutral ceramidase
Pyap09250	18.3654	16.2539	apolipoprotein D-like
Pyap11133	18.3612	16.2502	very long-chain specific acyl-CoA dehydrogenase, mitochondrial
Pyap07720	18.3348	16.2268	uncharacterized protein C20orf24 homolog
Pyap03400	18.324	16.2172	hydroxymethylglutaryl-CoA lyase, mitochondrial isoform X2
Pyap04542	18.3059	16.2012	solute carrier family 35 member E2-like
Pyap15116	18.172	16.0827	TLD domain-containing protein 2 isoform X14; oxidation resistance protein 1 isoform X6
Pyap28383	18.1546	16.0673	minor histocompatibility antigen H13
Pyap20990	18.1427	16.0568	endoplasmin
Pyap22364	18.1174	16.0344	trifunctional enzyme subunit alpha, mitochondrial; hypothetical protein GE061_009784
Pyap19283	18.1136	16.0311	PREDICTED: very low-density lipoprotein receptor isoform X2
Pyap05772	18.0958	16.0152	uncharacterized protein LOC106677277
Pyap01486	18.0271	15.9545	probable enoyl-CoA hydratase, mitochondrial
Pyap22243	17.9985	15.9292	longitudinals lacking protein, isoforms H/M/V
Pyap01721	17.9535	15.8894	leucine-rich transmembrane protein; hypothetical protein GE061_010909
Pyap00882	17.9441	15.8811	histone H2A.V
Pyap20648	17.9042	15.8457	integral membrane protein 2C
Pyap03398	17.8678	15.8135	uncharacterized protein LOC106690937
Pyap01367	17.7913	15.7458	eukaryotic translation initiation factor 4E-like
Pyap19573	17.7868	15.7418	-
Pyap10534	17.7805	15.7362	akirin-2 isoform X2
Pyap14596	17.7386	15.6992	protein YIF1B-B
Pyap14349	17.691	15.657	sideroflexin 1,2,3
Pyap18652	17.5786	15.5575	-
Pyap03075	17.4483	15.4422	arylalkylamine N-acetyltransferase 1-like isoform X1; uncharacterized protein LOC106692881
Pyap19153	17.3622	15.3661	prenylated rab acceptor
Pyap11531	17.2882	15.3006	CD63 antigen
Pyap05911	17.1594	15.1865	protein transport protein sec23
Pyap07252	16.8979	14.9551	23 kDa integral membrane protein-like isoform X2; CD63 antigen
Pyap09747	16.8852	14.9439	mitochondrial-processing peptidase subunit beta
Pyap14396	16.8205	14.8866	-
Pyap16827	16.8067	14.8744	-
Pyap11291	16.8057	14.8735	uncharacterized protein LOC106689817
Pyap06865	16.7885	14.8583	tetraspanin-9-like
Pyap13779	16.7436	14.8186	reticulon-4-interacting protein 1 homolog, mitochondrial-like isoform X4
Pyap23934	16.5751	14.6695	-
Pyap28691	16.559	14.6552	heterogeneous nuclear ribonucleoprotein K isoform X1
Pyap12315	16.463	14.5702	ferritin subunit
Pyap10608	16.4612	14.5686	-
Pyap14595	16.433	14.5437	-
Pyap21254	16.412	14.5251	nucleobindin-2
Pyap04912	16.373	14.4906	-
Pyap23621	16.3665	14.4848	heterogeneous nuclear ribonucleoprotein 27C isoform X11
Pyap11545	16.3524	14.4723	elongin-B; unnamed protein product
Pyap08069	16.3435	14.4644	uncharacterized protein LOC106672720; immediate early response gene 2 protein-like
Pyap08438	16.3415	14.4626	proteasome subunit alpha type
Pyap18288	16.2606	14.3911	voltage-dependent anion-selective channel-like isoform X1
Pyap09870	16.2593	14.39	tubulin beta-1 chain-like isoform X2
Pyap28878	16.2384	14.3714	eukaryotic translation initiation factor
Pyap18826	16.2145	14.3502	ATP synthase subunit gamma, mitochondrial; unnamed protein product
Pyap19087	16.193	14.3313	-
Pyap07512	16.183	14.3224	mitochondrial import inner membrane translocase subunit Tim17-B-like
Pyap04343	16.1365	14.2812	-
Pyap07699	16.0846	14.2353	NADH-ubiquinone oxidoreductase 49 kDa subunit-like
Pyap10081	16.0452	14.2004	uncharacterized protein LOC106692869
Pyap03787	16.0126	14.1716	histone H1-III-like; histone H1/H5 family protein
Pyap02132	15.994	14.1551	hexamerin
Pyap12901	15.9219	14.0913	calmodulin
Pyap05863	15.7705	13.9573	thymosin beta isoform X1
Pyap05452	15.624	13.8277	CDGSH iron-sulfur domain-containing protein 2 homolog
Pyap06872	15.6181	13.8224	-
Pyap18959	15.5878	13.7957	NADH dehydrogenase; hypothetical protein
Pyap16093	15.5751	13.7844	chromodomain Y-like protein isoform X2
Pyap13539	15.5555	13.767	ribonuclease t2
Pyap12005	15.4269	13.6533	signal recognition particle receptor subunit beta; unnamed protein product
Pyap08704	15.3713	13.604	proteasome subunit alpha type
Pyap10914	15.3686	13.6017	ELL-associated factor 1
Pyap04280	15.3238	13.562	E3 ubiquitin-protein ligase RNF185
Pyap28651	15.2694	13.5139	ribosomal protein S16
Pyap09636	15.2656	13.5105	fumarate hydratase, mitochondrial-like isoform X1
Pyap09104	15.2518	13.4982	dnaJ homolog subfamily A member 2-like
Pyap14193	15.234	13.4825	protein transport protein Sec24C
Pyap01516	15.228	13.4772	probable peptidyl-tRNA hydrolase 2; unnamed protein product
Pyap19392	15.1005	13.3644	eukaryotic translation initiation factor 3 subunit G-like isoform X1
Pyap21615	15.0842	13.3499	serine/arginine-rich splicing factor 7-like
Pyap09572	15.0793	13.3456	uncharacterized protein LOC106683993; venom protein family 12 protein 1b
Pyap05009	15.0456	13.3157	alpha-tocopherol transfer protein-like
Pyap08991	15.0306	13.3025	zinc finger protein 593 homolog
Pyap28732	14.9718	13.2505	probable aminopeptidase NPEPL1; hypothetical protein
Pyap22291	14.9184	13.2032	cAMP-dependent protein kinase R1
Pyap20162	14.9088	13.1947	NADH dehydrogenase
Pyap09323	14.8482	13.141	TBC1 domain family member 23 isoform X1
Pyap08019	14.8088	13.1062	splicing factor u2af large subunit
Pyap10116	14.8002	13.0986	chitooligosaccharidolytic beta-N-acetylglucosaminidase
Pyap08346	14.6801	12.9923	protein charybde-like
Pyap02039	14.57	12.8949	proteasome subunit beta type-3
Pyap09148	14.5409	12.8691	oligosaccharyltransferase complex subunit OSTC
Pyap22228	14.5289	12.8584	ubiquitin-conjugating enzyme
Pyap04081	14.4678	12.8044	-
Pyap10862	14.3882	12.7339	UMP-CMP kinase
Pyap01589	14.356	12.7054	X-box-binding protein 1 isoform X2
Pyap05864	14.3324	12.6846	thymosin beta isoform X2
Pyap04438	14.2265	12.5908	-
Pyap23791	14.2192	12.5844	CD63 antigen-like
Pyap07283	14.1244	12.5005	protein D3
Pyap21655	14.0974	12.4766	MICOS complex subunit MIC10
Pyap19244	14.0758	12.4575	proteasome subunit beta type-1
Pyap15865	14.0532	12.4374	ribosomal protein L26
Pyap23429	13.9801	12.3728	delta-coatomer protein
Pyap07967	13.9116	12.3122	transmembrane 9 superfamily member 2
Pyap01705	13.8332	12.2428	solute carrier organic anion transporter family member 2A1
Pyap20711	13.784	12.1992	uncharacterized protein LOC106690641; secreted hypothetical protein
Pyap18971	13.7632	12.1808	ubiquitin-conjugating enzyme E2-17 kDa
Pyap19219	13.5026	11.9501	glycine-rich selenoprotein isoform X2
Pyap04488	13.4447	11.8989	barrier-to-autointegration factor
Pyap09639	13.4374	11.8925	uncharacterized protein LOC106689976
Pyap07522	13.4167	11.8741	uncharacterized protein LOC106687955
Pyap12721	13.3493	11.8145	cytochrome b5-like isoform X2
Pyap02248	13.3475	11.8129	tumor protein D54 isoform X5
Pyap03598	13.3011	11.7718	histone-binding protein RBBP4 isoform X4
Pyap06263	13.276	11.7496	-
Pyap09149	13.114	11.6062	calcium and integrin-binding protein 1
Pyap07868	13.0955	11.5899	vacuolar H[+] ATPase subunit
Pyap21590	13.0955	11.5899	lactoylglutathione lyase; tubulin-specific chaperone E-like
Pyap19394	13.0717	11.5688	eukaryotic translation initiation factor 3 subunit G-like isoform X1
Pyap04102	13.0109	11.515	glutathione S-transferase 1-like; hypothetical protein
Pyap01178	12.9413	11.4534	NADH dehydrogenase, putative
Pyap19009	12.903	11.4195	polyubiquitin-C-like
Pyap14628	12.8385	11.3624	staufen
Pyap23481	12.7766	11.3076	arginine/serine-rich splicing factor
Pyap21594	12.7676	11.2997	ER membrane protein complex subunit 4
Pyap20613	12.7186	11.2563	-
Pyap00482	12.7075	11.2465	eukaryotic translation initiation factor 4B-like isoform X2
Pyap18295	12.7016	11.2413	myosin regulatory light chain 2
Pyap16042	12.6759	11.2185	protein slowmo-like
Pyap09578	12.6117	11.1617	venom protein family 12 protein 1b
Pyap00997	12.6027	11.1537	NADH-ubiquinone oxidoreductase subunit 8
Pyap11099	12.6015	11.1527	NADH:ubiquinone dehydrogenase, putative
Pyap11530	12.587	11.1399	CD63 antigen
Pyap01408	12.5327	11.0918	protein SEC13 homolog
Pyap09036	12.4942	11.0577	cationic amino acid transporter
Pyap05669	12.4344	11.0048	hypothetical protein
Pyap14863	12.4204	10.9924	RING-box protein 1A
Pyap03225	12.4031	10.9771	cytochrome b-c1 complex subunit 2, mitochondrial
Pyap03132	12.3443	10.9251	aldo-keto reductase
Pyap13823	12.3288	10.9113	ATP-binding cassette sub-family E member 1
Pyap16500	12.2411	10.8337	-
Pyap19164	12.1735	10.7738	T-complex protein 1 subunit zeta
Pyap13950	12.1037	10.7121	2-oxoglutarate dehydrogenase, mitochondrial-like isoform X4
Pyap11466	12.0123	10.6312	uncharacterized protein LOC106686659
Pyap26730	11.9541	10.5797	probable low affinity copper uptake protein 2 isoform X1
Pyap05484	11.9341	10.562	UV excision repair protein RAD23 homolog B
Pyap02123	11.9288	10.5573	glutamate dehydrogenase, mitochondrial
Pyap20379	11.8685	10.5039	ORM1-like protein
Pyap12463	11.7819	10.4273	venom dipeptidyl peptidase 4
Pyap20374	11.7532	10.4019	hydroxyacyl-coenzyme A dehydrogenase, mitochondrial-like
Pyap28771	11.7479	10.3972	26S proteasome complex subunit SEM1
Pyap02426	11.7443	10.394	estradiol 17-beta-dehydrogenase 11-like isoform X2
Pyap20725	11.7323	10.3834	NADH dehydrogenase
Pyap11288	11.7289	10.3804	superoxide dismutase 2
Pyap23617	11.7208	10.3732	androgen-dependent TFPI-regulating protein-like
Pyap29139	11.6663	10.325	-
Pyap28916	11.6173	10.2816	coatomer subunit alpha
Pyap19758	11.5906	10.258	zinc transporter 7
Pyap01248	11.5688	10.2387	glucosyl/glucuronosyl transferases
Pyap09998	11.5294	10.2039	MICOS complex subunit MIC27-like isoform X1; uncharacterized protein LOC106688139 isoform X1
Pyap01437	11.5105	10.1871	T-complex protein 1 subunit delta; unnamed protein product
Pyap02492	11.4959	10.1742	probable nuclear transport factor 2
Pyap07019	11.4662	10.1479	unnamed protein product
Pyap15463	11.4247	10.1111	proteasomal ubiquitin receptor ADRM1 homolog isoform X1
Pyap20703	11.3866	10.0775	alpha-tocopherol transfer protein-like isoform X1
Pyap18692	11.3424	10.0383	mitochondrial import inner membrane translocase subunit Tim8
Pyap22683	11.3394	10.0357	receptor expression-enhancing protein 5
Pyap20526	11.3371	10.0336	mitochondrial import receptor subunit tom20
Pyap16224	11.2605	9.96585	RNA-binding protein lark-like isoform X1
Pyap21252	11.2445	9.95171	vesicle-trafficking protein SEC22b
Pyap05750	11.2335	9.94193	signal recognition particle subunit SRP68
Pyap04215	11.2073	9.91878	coatomer subunit beta&apos;; unnamed protein product
Pyap11280	11.1603	9.87721	proteasome subunit alpha type-6
Pyap04231	11.1427	9.8616	aconitase, mitochondrial
Pyap14194	11.1234	9.84454	unnamed protein product
Pyap22536	11.1172	9.83901	ubiquitin carboxyl-terminal hydrolase 30 homolog isoform X2
Pyap23013	11.0824	9.80819	myosin-2 essential light chain isoform X2
Pyap08340	11.057	9.78576	ATP-citrate synthase
Pyap04931	10.9953	9.73114	vesicle-trafficking protein SEC22a-like
Pyap18812	10.935	9.67774	protein kish-A isoform X2
Pyap23662	10.8992	9.64607	uncharacterized protein LOC106685168 isoform X2
Pyap23863	10.826	9.58128	dnaJ homolog subfamily A member 1; unnamed protein product
Pyap11573	10.8047	9.56244	eukaryotic translation initiation factor 3 subunit B
Pyap10285	10.6603	9.43467	probable NADH dehydrogenase
Pyap16434	10.6528	9.42806	acyl carrier protein, mitochondrial isoform X1
Pyap10843	10.6384	9.41524	enolase
Pyap11839	10.599	9.3804	heat shock protein 83
Pyap10805	10.5692	9.35405	DNA-directed RNA polymerases I, II, and III subunit RPABC3
Pyap15551	10.5204	9.31083	proteasome subunit beta type-2-like
Pyap21932	10.5066	9.29864	ras-related protein Rab-5B
Pyap02595	10.4965	9.2897	F-box only protein 9
Pyap15052	10.46	9.25737	proteasome subunit beta type 6,9
Pyap21220	10.45	9.2485	ssm4 protein
Pyap14895	10.4135	9.21624	plasminogen activator inhibitor 1 RNA-binding protein; hypothetical protein GE061_000694
Pyap14269	10.3999	9.20417	ectonucleotide pyrophosphatase/phosphodiesterase family member 5 isoform X1
Pyap16653	10.38	9.18659	transmembrane protein 192 isoform X1
Pyap22290	10.3642	9.17264	uncharacterized protein LOC106679552
Pyap09566	10.3245	9.13743	ubiquitin-conjugating enzyme E2 J2
Pyap07160	10.3163	9.13017	26S proteasome regulatory subunit 4
Pyap15864	10.3131	9.12736	clathrin light chain isoform X2
Pyap20615	10.2999	9.11574	splicing factor 3A subunit 2
Pyap11320	10.2926	9.10921	dihydropyrimidinase-like
Pyap23045	10.2884	9.10553	putative inorganic phosphate cotransporter isoform X2
Pyap10084	10.279	9.09718	vesicle transport protein GOT1B
Pyap12316	10.2741	9.09285	ferritin subunit
Pyap06766	10.2661	9.08578	eukaryotic translation initiation factor 3 subunit I
Pyap20455	10.2418	9.06429	chitinase-like protein EN03
Pyap01729	10.1718	9.0023	synaptobrevin
Pyap10872	10.1659	8.99714	myeloid leukemia factor
Pyap09353	10.1629	8.99448	cyclic AMP-responsive element-binding protein 1 isoform X1
Pyap22913	10.1352	8.96994	prefoldin subunit 1
Pyap12404	10.1294	8.96484	cytoplasmic dynein light chain 2, isoform C
Pyap23857	10.1254	8.96127	MICOS complex subunit MIC13 homolog QIL1
Pyap15465	10.1144	8.95153	39S ribosomal protein L53, mitochondrial
Pyap21470	10.095	8.93437	iron-sulfur cluster assembly scaffold protein IscU
Pyap29510	10.0844	8.92498	NADH dehydrogenase
Pyap06705	10.0472	8.89208	-
Pyap15765	10.0084	8.85772	E3 ubiquitin-protein ligase PPP1R11-like
Pyap11989	10.0051	8.8548	3-ketoacyl-CoA thiolase, mitochondrial
Pyap18798	10.0009	8.85108	phosphatidylinositol N-acetylglucosaminyltransferase subunit P
Pyap28811	9.98867	8.84025	elongin-C
Pyap03786	9.97846	8.83122	uncharacterized protein LOC124461354
Pyap00356	9.96599	8.82018	7-dehydrocholesterol reductase; unnamed protein product
Pyap01065	9.90253	8.76401	inorganic pyrophosphatase isoform X1
Pyap03318	9.8823	8.74611	probable ATP-dependent RNA helicase DDX5 isoform X1
Pyap29622	9.8809	8.74487	NADH dehydrogenase
Pyap09032	9.87044	8.73561	-
Pyap15046	9.86257	8.72865	eukaryotic translation initiation factor 6
Pyap23480	9.86245	8.72854	arginine/serine-rich splicing factor
Pyap18618	9.82987	8.6997	purine nucleoside phosphorylase-like
Pyap18575	9.82024	8.69118	solute carrier family 35 member E1 homolog
Pyap29134	9.81133	8.68329	NEDD8
Pyap22094	9.74027	8.62041	eukaryotic translation initiation factor 3 subunit C
Pyap05291	9.73855	8.61889	uncharacterized protein LOC106667730
Pyap13999	9.65841	8.54796	sulfotransferase 1A3 isoform X2
Pyap20743	9.62861	8.52159	alpha-tocopherol transfer protein-like
Pyap28880	9.57916	8.47782	protein gar2
Pyap00109	9.56619	8.46634	-
Pyap28674	9.49029	8.39917	ornithine decarboxylase-like
Pyap11633	9.46678	8.37836	PREDICTED: hydroxyacyl-coenzyme A dehydrogenase, mitochondrial-like
Pyap00511	9.44205	8.35647	tropomodulin-1 isoform X1
Pyap16533	9.38941	8.30988	fibronectin type-III domain-containing protein 3a isoform X4
Pyap20688	9.37142	8.29396	NADH dehydrogenase
Pyap09107	9.34209	8.268	unkown protein
Pyap06779	9.31411	8.24325	-
Pyap03387	9.30295	8.23337	choline-phosphate cytidylyltransferase A-like isoform X3; unnamed protein product
Pyap23859	9.25835	8.1939	proliferation-associated protein 2G4
Pyap21654	9.25639	8.19216	-
Pyap19418	9.25433	8.19034	venom serine protease-like
Pyap23042	9.24588	8.18286	malignant T-cell-amplified sequence 1
Pyap00349	9.24202	8.17944	microtubule-associated protein Jupiter isoform X1
Pyap04289	9.22936	8.16823	protein ERGIC-53
Pyap02115	9.22569	8.16499	neutral ceramidase
Pyap19989	9.20787	8.14922	threonine--tRNA ligase, cytoplasmic
Pyap09579	9.20687	8.14833	uncharacterized protein LOC106683993; venom protein family 12 protein 1b
Pyap19489	9.18611	8.12996	double-stranded RNA-specific editase 1
Pyap04196	9.15542	8.1028	-
Pyap23635	9.15084	8.09875	solute carrier family 35 member F6
Pyap18728	9.14672	8.09511	26S proteasome regulatory subunit 10B
Pyap00805	9.09844	8.05237	probable ribosome biogenesis protein RLP24
Pyap28823	9.09058	8.04541	KH domain-containing, RNA-binding, signal transduction-associated protein 2-like
Pyap26778	9.06602	8.02368	lipopolysaccharide-induced tumor necrosis factor-alpha factor homolog
Pyap03150	9.03053	7.99226	programmed cell death protein 4
Pyap08644	8.98263	7.94987	probable prefoldin subunit 2
Pyap05217	8.96902	7.93783	RNA transcription, translation and transport factor protein
Pyap09770	8.96759	7.93657	dynein light chain 1, cytoplasmic-like isoform X1
Pyap04826	8.96357	7.93301	cytochromeP450
Pyap07048	8.9371	7.90958	U6 snRNA-associated Sm-like protein LSm8
Pyap26805	8.91397	7.88911	28 kDa heat- and acid-stable phosphoprotein-like
Pyap12801	8.90671	7.88268	UDP-N-acetylglucosamine transporter isoform X1; UDP-galactose translocator
Pyap13443	8.9047	7.88091	argonaute-2, partial
Pyap06575	8.89756	7.87459	MIP18 family protein galla-2
Pyap00116	8.87755	7.85688	uncharacterized protein LOC115880101
Pyap12318	8.8736	7.85338	ferritin 2 heavy chain homologue
Pyap03316	8.8521	7.83435	kxDL motif-containing protein CG10681; unnamed protein product
Pyap06100	8.82176	7.8075	protein TIS11 isoform X4
Pyap22553	8.77603	7.76703	NADH dehydrogenase
Pyap05237	8.74518	7.73973	acyl-protein thioesterase 1
Pyap18620	8.71348	7.71167	NADH dehydrogenase
Pyap02441	8.71178	7.71016	I-type lysozyme
Pyap05451	8.67688	7.67927	unkown protein
Pyap23887	8.66733	7.67083	-
Pyap09651	8.64673	7.65259	eukaryotic translation initiation factor 3 subunit M
Pyap09687	8.6421	7.6485	BET1 homolog isoform X1
Pyap13376	8.63688	7.64387	myophilin
Pyap03412	8.60855	7.61881	-
Pyap22776	8.60565	7.61623	protein fork head
Pyap22578	8.57643	7.59038	microsomal glutathione s-transferase
Pyap13397	8.5494	7.56646	alcohol dehydrogenase class-3
Pyap08357	8.54042	7.55851	cytochrome b reductase 1-like isoform X1; plasma membrane ascorbate-dependent reductase CYBRD1 isoform X2
Pyap02048	8.52496	7.54483	dolichyl-diphosphooligosaccharide--protein glycosyltransferase subunit 2
Pyap18549	8.51904	7.53958	dnaJ homolog subfamily C member 5 isoform X7
Pyap28665	8.49565	7.51889	NADH dehydrogenase, putative
Pyap02036	8.49564	7.51887	gamma-aminobutyric acid receptor-associated protein isoform X1
Pyap02713	8.4685	7.49486	heterogeneous nuclear ribonucleoprotein A1, A2/B1 homolog
Pyap18985	8.46761	7.49407	-
Pyap02460	8.45892	7.48638	transcription elongation factor SPT4
Pyap03386	8.45117	7.47952	dolichyl-diphosphooligosaccharide--protein glycosyltransferase subunit STT3A; unnamed protein product
Pyap18465	8.43463	7.46488	-
Pyap09564	8.34548	7.38598	serine/threonine protein kinase, partial
Pyap11813	8.34474	7.38533	-
Pyap09491	8.32583	7.36859	NTF2-related export protein isoform X2
Pyap09596	8.30595	7.351	eukaryotic translation initiation factor 4 gamma 1 isoform X3
Pyap06572	8.30197	7.34747	trafficking protein particle complex subunit 5
Pyap09752	8.29938	7.34518	large neutral amino acids transporter small subunit 2
Pyap13367	8.29305	7.33958	ras-like GTP-binding protein Rho1
Pyap09676	8.23535	7.28851	cytochrome c oxidase assembly protein COX15 homolog
Pyap12425	8.23184	7.2854	ecdysteroid-regulated 16 kDa protein-like
Pyap01938	8.20808	7.26438	inactive hydroxysteroid dehydrogenase-like protein 1; hypothetical protein PVAND_004622
Pyap28788	8.19979	7.25704	E3 ubiquitin-protein ligase MYLIP isoform X1
Pyap19165	8.16939	7.23013	T-complex protein 1 subunit zeta
Pyap01077	8.16791	7.22883	glutathionetransferase; unnamed protein product
Pyap21545	8.13789	7.20225	-
Pyap29145	8.13431	7.19909	putative peptidyl-prolyl cis-trans isomerase dodo isoform X2
Pyap23580	8.13263	7.1976	-
Pyap18768	8.11547	7.18241	ADP-ribosylation factor GTPase-activating protein 1 isoform X1
Pyap05695	8.10322	7.17157	interferon regulatory factor 2-binding protein-like A
Pyap07738	8.08297	7.15365	acylpyruvase FAHD1, mitochondrial
Pyap02493	8.08072	7.15166	probable nuclear transport factor 2
Pyap04689	8.07749	7.14881	defensin
Pyap20839	8.05683	7.13051	peptidylglycine alpha-hydroxylating monooxygenase
Pyap12395	8.05181	7.12607	calcium load-activated calcium channel
Pyap16912	8.04953	7.12405	Krueppel homolog 1-like isoform X1
Pyap10775	8.04656	7.12143	craniofacial development protein 2-like
Pyap09837	8.03158	7.10817	ADP-ribosylation factor-like protein 4C
Pyap01588	8.02933	7.10617	derlin-2
Pyap03362	8.01215	7.09097	enhancer of rudimentary homolog
Pyap00107	7.99913	7.07945	cornichon protein, putative
Pyap20534	7.98603	7.06786	Transmembrane protein 53
Pyap23113	7.98264	7.06485	N-alpha-acetyltransferase 10
Pyap26717	7.97029	7.05393	-
Pyap21574	7.96943	7.05316	probable splicing factor 3B subunit 5
Pyap18617	7.95982	7.04466	purine nucleoside phosphorylase-like
Pyap21901	7.94278	7.02958	sterile alpha and TIR motif-containing protein 1 isoform X3
Pyap23050	7.94251	7.02934	mediator of RNA polymerase II transcription subunit 11
Pyap04363	7.91596	7.00585	pyruvate kinase
Pyap12277	7.90937	7.00001	protein lin-52 homolog
Pyap11061	7.90916	6.99983	protein Asterix
Pyap23492	7.87565	6.97016	guanine nucleotide exchange factor MSS4 homolog
Pyap16731	7.87383	6.96855	glutaminyl-peptide cyclotransferase
Pyap18464	7.86674	6.96228	-
Pyap01004	7.85621	6.95296	NADP-specific isocitrate dehydrogenase
Pyap16585	7.8174	6.91862	secretory carrier-associated membrane protein
Pyap03609	7.81613	6.91749	arginine kinase
Pyap08064	7.81307	6.91479	26S proteasome non-ATPase regulatory subunit 7
Pyap21294	7.77054	6.87714	protein CutA homolog isoform X3
Pyap04398	7.7602	6.86799	-
Pyap14630	7.72973	6.84102	U6 snRNA-associated Sm-like protein LSm3
Pyap09740	7.72703	6.83863	probable medium-chain specific acyl-CoA dehydrogenase, mitochondrial; hypothetical protein LSTR_LSTR001789
Pyap18682	7.7187	6.83127	innexin inx2
Pyap10431	7.69351	6.80897	26S proteasome non-ATPase regulatory subunit 1; unnamed protein product
Pyap01243	7.67984	6.79687	HIG1 domain family member 1A, mitochondrial-like
Pyap12099	7.67749	6.79479	uncharacterized protein LOC106685006
Pyap09533	7.66774	6.78616	glyoxylate reductase/hydroxypyruvate reductase
Pyap20200	7.65718	6.77682	multiple coagulation factor deficiency protein 2 homolog isoform X3
Pyap23645	7.59414	6.72102	CCR4-NOT transcription complex subunit 2 isoform X2
Pyap02178	7.57176	6.70122	guanine nucleotide-binding protein G(I)/G(S)/G(T) subunit beta-1 isoform X2
Pyap20482	7.5611	6.69179	glycerol kinase
Pyap11997	7.5533	6.68487	methylmalonic aciduria and homocystinuria type D homolog, mitochondrial
Pyap28765	7.55267	6.68433	uncharacterized protein LOC106682564
Pyap00504	7.55161	6.68339	huntingtin-interacting protein K
Pyap12283	7.53517	6.66884	heterogeneous nuclear ribonucleoprotein
Pyap06749	7.52007	6.65547	carboxypeptidase B-like
Pyap02750	7.50058	6.63822	Cu-Zn superoxide dismutase-like protein
Pyap06990	7.48546	6.62484	pyrimidodiazepine synthase-like isoform X1
Pyap23058	7.46861	6.60992	heterogeneous nuclear ribonucleoprotein Q isoform X1
Pyap01550	7.46538	6.60707	cadherin-99C-like isoform X1
Pyap04301	7.46266	6.60466	UBX domain-containing protein 4 isoform X1; hypothetical protein
Pyap12829	7.45008	6.59353	phytanoyl-CoA dioxygenase domain-containing protein 1
Pyap16244	7.44569	6.58964	uncharacterized protein LOC106686615 isoform X2
Pyap12483	7.4275	6.57354	myelin expression factor 2
Pyap11634	7.41725	6.56447	hydroxyacyl-coenzyme A dehydrogenase, mitochondrial-like
Pyap15157	7.41384	6.56145	vesicle-associated membrane protein-associated protein A
Pyap02666	7.40827	6.55652	vitellogenin 2, partial
Pyap29183	7.40768	6.556	vacuolar H[+] ATPase subunit
Pyap11005	7.38987	6.54024	arylhydrocarbon receptor nuclear translocator, partial
Pyap08541	7.38957	6.53998	caprin-1
Pyap23933	7.36803	6.52091	-
Pyap19900	7.35374	6.50826	Na(+)/H(+) exchange regulatory cofactor NHE-RF1; conserved hypothetical protein
Pyap08379	7.33734	6.49375	RNA-binding protein 1 isoform X2
Pyap08417	7.33535	6.49199	proteasome subunit beta type
Pyap20008	7.29659	6.45768	V-type proton ATPase catalytic subunit A
Pyap06738	7.29157	6.45324	derlin-1
Pyap21645	7.29052	6.45231	lysine--tRNA ligase isoform X1
Pyap28433	7.28812	6.45019	uncharacterized protein LOC106680408 isoform X1
Pyap06806	7.27117	6.43519	protein HEXIM1
Pyap09168	7.24936	6.41589	39S ribosomal protein L30, mitochondrial
Pyap01351	7.22199	6.39166	-
Pyap11366	7.20697	6.37836	aldehyde dehydrogenase, mitochondrial-like
Pyap12900	7.19687	6.36943	26S protease regulatory subunit 6b
Pyap20249	7.19567	6.36836	26S proteasome non-ATPase regulatory subunit 8
Pyap10439	7.18709	6.36077	ATP-dependent RNA helicase bel isoform X2
Pyap28630	7.17456	6.34969	probable low-specificity L-threonine aldolase 1
Pyap05490	7.14055	6.31959	-
Pyap01742	7.1222	6.30334	hemiptericin
Pyap09990	7.121	6.30228	endoplasmic reticulum protein erp29; hypothetical protein J437_LFUL013415
Pyap13998	7.10911	6.29176	sulfotransferase 1A3 isoform X2
Pyap12720	7.06623	6.25381	cytochrome b5-like isoform X2
Pyap13732	7.04451	6.23459	-
Pyap13442	7.02313	6.21567	Argonaute 2-PC; unnamed protein product
Pyap28723	7.02266	6.21524	programmed cell death protein 6-like
Pyap18799	6.99223	6.18832	signal recognition particle 14 kDa protein isoform X2
Pyap21602	6.97027	6.16888	probable phospholipid-transporting ATPase IIB isoform X3
Pyap23978	6.96827	6.16711	calmodulin-like protein 4
Pyap11171	6.93759	6.13996	polymerase delta-interacting protein 3 isoform X1
Pyap22227	6.90842	6.11414	protein LSM14 homolog B isoform X1
Pyap28987	6.90323	6.10955	NADH dehydrogenase, putative
Pyap29572	6.88445	6.09293	unnamed protein product; hypothetical protein GE061_000920
Pyap04992	6.87451	6.08413	transmembrane protein 256 homolog
Pyap23643	6.8668	6.07731	V-type proton ATPase subunit E
Pyap04172	6.85128	6.06357	DAZ-associated protein 2-like isoform X1
Pyap21149	6.85017	6.06259	enhancer of split mbeta protein-like
Pyap20497	6.84825	6.06089	unnamed protein product
Pyap03447	6.84347	6.05666	PREDICTED: uncharacterized protein LOC108567565; selenoprotein S-like isoform X1
Pyap06421	6.83789	6.05172	proteasome 28kD subunit 1
Pyap21544	6.8293	6.04412	-
Pyap05215	6.82023	6.03609	uncharacterized protein LOC106663910
Pyap09475	6.81934	6.03531	pterin-4-alpha-carbinolamine dehydratase
Pyap22562	6.81064	6.0276	peroxiredoxin-2-like; unnamed protein product
Pyap06912	6.803	6.02084	regucalcin isoform X2
Pyap08157	6.78058	6.001	peptidyl-tRNA hydrolase 2, mitochondrial-like isoform X2
Pyap21417	6.76795	5.98982	dolichol-phosphate mannosyltransferase subunit 3
Pyap23917	6.76198	5.98454	U1 small nuclear ribonucleoprotein C
Pyap13838	6.73456	5.96027	charged multivesicular body protein 1b
Pyap01338	6.72726	5.95381	dual specificity protein phosphatase 10 isoform X1
Pyap07042	6.71111	5.93952	hydroxysteroid dehydrogenase-like protein 2 isoform X1
Pyap23604	6.70713	5.93599	myosin-2 essential light chain isoform X2
Pyap12378	6.69289	5.92339	valine--tRNA ligase isoform X1
Pyap03019	6.68313	5.91475	methionine aminopeptidase 2
Pyap14317	6.67382	5.90651	zinc finger CCCH domain-containing protein 15 homolog
Pyap09290	6.66294	5.89689	-
Pyap28747	6.66292	5.89687	transforming growth factor-beta-induced protein ig-h3
Pyap07159	6.65298	5.88807	26S protease regulatory subunit 4
Pyap19099	6.65039	5.88578	sialin-like isoform X2
Pyap07963	6.64917	5.8847	mitochondrial fission 1 protein; conserved hypothetical protein
Pyap01008	6.6412	5.87765	NAD(P) transhydrogenase, mitochondrial-like
Pyap19673	6.61364	5.85325	dihydrolipoyllysine-residue succinyltransferase component of 2-oxoglutarate dehydrogenase complex, mitochondrial-like
Pyap06771	6.57439	5.81852	small nuclear ribonucleoprotein Sm D1
Pyap12847	6.5741	5.81826	tyrosine--tRNA ligase, cytoplasmic
Pyap12564	6.55724	5.80334	ER membrane protein complex subunit 7 homolog
Pyap05850	6.53861	5.78685	-
Pyap09184	6.53733	5.78572	TOX high mobility group box family member 4-like isoform X2
Pyap11459	6.53676	5.78521	NADH dehydrogenase; hypothetical protein
Pyap18619	6.50277	5.75513	rab proteins geranylgeranyltransferase component A 1
Pyap00847	6.49833	5.7512	zinc transporter ZIP1; hypothetical protein
Pyap18833	6.49075	5.74449	facilitated trehalose transporter Tret1-like
Pyap01241	6.4714	5.72737	LOW QUALITY PROTEIN: protein ALP1-like
Pyap03101	6.46837	5.72469	protein transport protein Sec31A isoform X2
Pyap07119	6.44958	5.70806	26S proteasome non-ATPase regulatory subunit 4
Pyap00354	6.44583	5.70474	pyruvate dehydrogenase
Pyap09037	6.40867	5.67185	cationic amino acid transporter
Pyap03249	6.38764	5.65323	transmembrane protein 184B isoform X2
Pyap23371	6.37099	5.6385	46 kDa FK506-binding nuclear protein
Pyap22317	6.33658	5.60805	probable cytochrome P450 6a14
Pyap23061	6.31213	5.58641	mitochondrial pyruvate carrier 1
Pyap05829	6.29478	5.57105	mitochondrial import inner membrane translocase subunit Tim10
Pyap12438	6.25933	5.53968	S-phase kinase-associated protein 1
Pyap21137	6.25865	5.53908	carboxypeptidase M isoform X1
Pyap26719	6.25465	5.53554	Threonine protein kinase; hypothetical protein G7Y89_g7112
Pyap16141	6.25161	5.53284	NHP2-like protein 1 homolog
Pyap28416	6.22695	5.51102	protein disulfide isomerase
Pyap16659	6.21721	5.5024	facilitated trehalose transporter Tret1; hypothetical protein GE061_000355
Pyap16499	6.20988	5.49592	-
Pyap19384	6.18945	5.47784	poly(rC)-binding protein 3 isoform X2
Pyap08524	6.18942	5.4778	succinate dehydrogenase
Pyap20880	6.1886	5.47708	malate dehydrogenase, mitochondrial-like
Pyap03057	6.18146	5.47077	dnaJ homolog subfamily C member 22 isoform X1
Pyap04024	6.14933	5.44233	hypothetical protein GEV33_011079
Pyap23112	6.14076	5.43474	-
Pyap14649	6.12985	5.42509	MAPK regulated corepressor interacting protein 2-like
Pyap18802	6.08887	5.38882	transmembrane protein 115
Pyap06590	6.08594	5.38622	ribosomal protein S9
Pyap13860	6.07852	5.37966	RNA-binding protein cabeza isoform X1
Pyap07704	6.07633	5.37772	CBP80/20-dependent translation initiation factor isoform X2
Pyap09571	6.06994	5.37207	venom protein family 12 protein 1b; uncharacterized protein LOC106683993
Pyap26801	6.05998	5.36325	acyl-CoA-binding domain-containing protein 6
Pyap03402	6.02501	5.3323	-
Pyap06847	6.01709	5.32529	von Hippel-Lindau disease tumor suppressor
Pyap02234	5.99907	5.30934	dolichol-phosphate mannosyltransferase subunit 1
Pyap11939	5.98356	5.29562	putative fatty acyl-CoA reductase CG8306
Pyap19190	5.98268	5.29484	putative inorganic phosphate cotransporter isoform X1
Pyap08355	5.97994	5.29241	prostatic acid phosphatase-like
Pyap23907	5.96512	5.2793	serine/threonine-protein phosphatase 2A catalytic subunit beta isoform isoform X1
Pyap13538	5.94431	5.26088	lipase maturation factor 2-like
Pyap05733	5.9136	5.2337	mitochondrial import inner membrane translocase subunit Tim9
Pyap02465	5.90639	5.22732	coatomer subunit gamma
Pyap10159	5.88889	5.21183	uncharacterized protein LOC106687459 isoform X2
Pyap20742	5.88431	5.20778	alpha-tocopherol transfer protein-like
Pyap02984	5.87839	5.20253	-
Pyap11235	5.85378	5.18075	NPC intracellular cholesterol transporter 1 isoform X2; Niemann-Pick C1 protein isoform X2
Pyap04691	5.84969	5.17714	-
Pyap28699	5.84545	5.17339	long-chain fatty acid transport protein 4-like
Pyap12806	5.84055	5.16905	cathepsin L3
Pyap09664	5.8341	5.16334	casein kinase II subunit beta isoform X1
Pyap23911	5.82782	5.15778	uncharacterized protein LOC106686314
Pyap11211	5.82356	5.15401	thioredoxin domain-containing protein 5 homolog
Pyap03235	5.81449	5.14599	WW domain-binding protein 2 isoform X2
Pyap16024	5.8037	5.13643	transmembrane emp24 domain-containing protein bai
Pyap10579	5.79241	5.12644	hypothetical protein; uncharacterized protein LOC106690952
Pyap02140	5.78457	5.11951	syndecan-like
Pyap11395	5.78015	5.11559	general transcription factor II-I repeat domain-containing protein 2A-like
Pyap16142	5.77512	5.11114	hrp65 protein isoform X4
Pyap14574	5.75724	5.09531	ras-related protein Rab-1A, putative
Pyap21249	5.75191	5.0906	-
Pyap08988	5.7397	5.0798	ubiquitin-fold modifier-conjugating enzyme 1
Pyap20496	5.73845	5.07868	transmembrane protein 268 isoform X1
Pyap18749	5.73327	5.0741	small ubiquitin-related modifier 2
Pyap14359	5.7298	5.07103	hypothetical protein
Pyap06850	5.72113	5.06336	tumor suppressor candidate 3
Pyap10937	5.7181	5.06067	protein takeout-like; hypothetical protein J6590_000569
Pyap23993	5.7103	5.05378	T-complex protein 1 subunit eta
Pyap04971	5.70003	5.04468	cellular tumor antigen p53-like; hypothetical protein
Pyap19381	5.69848	5.04332	uncharacterized protein C16orf52 homolog A
Pyap07984	5.69619	5.04129	phosphatidylinositol-binding clathrin assembly protein LAP isoform X3
Pyap05801	5.69212	5.03769	1,5-anhydro-D-fructose reductase
Pyap11497	5.6819	5.02864	eukaryotic translation initiation factor 3 subunit E
Pyap10463	5.68157	5.02835	mitochondrial ribosomal protein L20
Pyap02930	5.6554	5.00518	DNA-directed RNA polymerase II subunit RPB9
Pyap11964	5.65449	5.00437	39S ribosomal protein L18, mitochondrial isoform X2
Pyap08709	5.64078	4.99225	-
Pyap02423	5.61479	4.96925	PEST proteolytic signal-containing nuclear protein-like
Pyap13951	5.61206	4.96683	-
Pyap10325	5.60149	4.95747	transcription initiation factor TFIID subunit 13
Pyap15174	5.60013	4.95627	programmed cell death protein 10; conserved hypothetical protein
Pyap06813	5.58883	4.94627	protein krasavietz
Pyap01335	5.57749	4.93624	dual specificity protein phosphatase 10 isoform X4
Pyap13428	5.57617	4.93506	trafficking protein particle complex subunit 3
Pyap16821	5.5739	4.93306	acetyl-CoA acetyltransferase, mitochondrial
Pyap02433	5.56884	4.92858	F-actin-capping protein subunit beta
Pyap26705	5.55979	4.92057	ribosomal protein 63, mitochondrial
Pyap14205	5.55908	4.91994	hypothetical protein; putative Tropomyosin
Pyap01245	5.55671	4.91784	lipase 3-like
Pyap10772	5.53956	4.90266	s-adenosylmethionine synthetase
Pyap04254	5.52782	4.89227	hypothetical protein
Pyap20658	5.52043	4.88573	bcl-2-related ovarian killer protein homolog A isoform X1
Pyap23924	5.5027	4.87004	cytosol aminopeptidase-like isoform X2
Pyap18832	5.4745	4.84509	facilitated trehalose transporter Tret1-like; unnamed protein product
Pyap20064	5.45767	4.83019	hypothetical protein LSTR_LSTR000781
Pyap10922	5.45463	4.8275	calsyntenin-1 precursor
Pyap04535	5.45299	4.82605	glycine--tRNA ligase
Pyap12597	5.45264	4.82574	lysosomal aspartic protease
Pyap20498	5.44373	4.81785	UPF0449 protein C19orf25 homolog
Pyap11697	5.41736	4.79451	probable cytochrome P450 6a17
Pyap18890	5.41387	4.79142	prefoldin subunit 3
Pyap23722	5.40071	4.77978	neuroplastin isoform X1; basigin isoform X2
Pyap10530	5.40057	4.77965	IST1 homolog isoform X1
Pyap02425	5.39823	4.77759	estradiol 17-beta-dehydrogenase 11-like isoform X1
Pyap08547	5.3976	4.77702	dolichyl-phosphate beta-D-mannosyltransferase, putative
Pyap16877	5.39375	4.77362	protein peste-like; hypothetical protein LSTR_LSTR000852
Pyap02260	5.39225	4.77229	pyridoxamine 5&apos;-phosphate oxidase
Pyap11857	5.36501	4.74818	GRB10-interacting GYF protein 2 isoform X5
Pyap01061	5.35482	4.73917	cGMP-dependent protein kinase, isozyme 1
Pyap01102	5.3437	4.72932	succinate dehydrogenase
Pyap14141	5.33845	4.72468	uncharacterized protein LOC106681956; hypothetical protein KR009_010385
Pyap11467	5.33322	4.72004	mediator of RNA polymerase II transcription subunit 21
Pyap19990	5.32695	4.7145	threonine--tRNA ligase, cytoplasmic
Pyap09933	5.32434	4.71218	protein takeout-like isoform X1
Pyap02020	5.29232	4.68385	isocitrate dehydrogenase
Pyap08488	5.27131	4.66526	T-complex protein 1 subunit theta; unnamed protein product
Pyap18998	5.25096	4.64724	surfeit locus protein 4 homolog
Pyap23015	5.2311	4.62967	nucleolar GTP-binding protein
Pyap22984	5.22318	4.62266	alpha-soluble NSF attachment protein
Pyap28763	5.21428	4.61478	far upstream element-binding protein 2 isoform X6
Pyap11713	5.20959	4.61063	39S ribosomal protein L2, mitochondrial
Pyap20723	5.20705	4.60838	probable 28S ribosomal protein S16, mitochondrial
Pyap14803	5.17325	4.57847	39S ribosomal protein L14, mitochondrial
Pyap20525	5.16932	4.57499	neutral alpha-glucosidase AB
Pyap06554	5.1628	4.56923	UDP-glucuronosyltransferase 2B17-like
Pyap13700	5.16232	4.56879	fibroblast growth factor receptor 1 isoform X1; unnamed protein product
Pyap21472	5.15863	4.56553	monocarboxylate transporter 9
Pyap28857	5.15146	4.55919	transcription elongation factor SPT5 isoform X2
Pyap06027	5.14534	4.55376	ubiquitin-conjugating enzyme E2 G2
Pyap08021	5.134	4.54373	CDK5 regulatory subunit-associated protein 3 isoform X1
Pyap14336	5.12669	4.53727	HIG1 domain family member 2A, mitochondrial
Pyap13459	5.12076	4.53201	uncharacterized protein LOC106689325; hypothetical protein C0J52_14877
Pyap14209	5.11872	4.53021	traB domain-containing protein
Pyap06413	5.10257	4.51592	long-chain fatty acid transport protein 4
Pyap02349	5.09628	4.51035	delta-1-pyrroline-5-carboxylate dehydrogenase, mitochondrial
Pyap22583	5.09069	4.5054	adenylate kinase 2
Pyap23810	5.08044	4.49633	protein CREG1-like
Pyap02171	5.07312	4.48985	bolA-like protein DDB_G0274169 isoform X1
Pyap21663	5.06455	4.48227	cystinosin
Pyap08935	5.05067	4.46998	PREDICTED: delta(3,5)-Delta(2,4)-dienoyl-CoA isomerase, mitochondrial isoform X1
Pyap04993	5.04612	4.46595	cleavage and polyadenylation specificity factor subunit CG7185 isoform X1
Pyap19467	5.04047	4.46096	39S ribosomal protein L34, mitochondrial
Pyap19223	5.04003	4.46057	probable very-long-chain enoyl-CoA reductase art-1
Pyap03149	5.02978	4.45149	succinate--CoA ligase
Pyap08471	5.0266	4.44868	UDP-glucuronosyltransferase 1-2-like
Pyap06635	5.02229	4.44487	26S proteasome non-ATPase regulatory subunit 10-like
Pyap08091	5.00874	4.43287	OCIA domain-containing protein 1 isoform X4
Pyap19483	5.00467	4.42927	DNA-directed RNA polymerase II subunit RPB11
Pyap10452	5.00015	4.42527	thymidine kinase, cytosolic-like isoform X1
Pyap08345	4.99585	4.42147	androgen-induced gene 1 protein-like isoform X3
Pyap06677	4.98804	4.41455	translocon-associated protein
Pyap11724	4.97518	4.40317	ecdysone-inducible protein E75 isoform X2; ecdysone response nuclear receptor E75A
Pyap18555	4.97101	4.39948	transcriptional activator protein Pur-beta-B isoform X4
Pyap03342	4.96612	4.39516	CTD nuclear envelope phosphatase 1 homolog isoform X3
Pyap22874	4.92712	4.36064	-
Pyap01882	4.91467	4.34962	solute carrier family 12 member 9
Pyap06424	4.91177	4.34705	coiled-coil-helix-coiled-coil-helix domain-containing protein 1
Pyap10650	4.91154	4.34685	angiotensin-converting enzyme-like isoform X1
Pyap23585	4.90963	4.34515	protein sly1 homolog
Pyap19547	4.89263	4.33011	cytochrome c oxidase assembly protein COX20, mitochondrial
Pyap12561	4.88615	4.32437	peptidyl-prolyl cis-trans isomerase NIMA-interacting 4
Pyap28493	4.88425	4.3227	transmembrane protein 41A-like
Pyap14338	4.87408	4.31369	EOG090X0FS9; 39S ribosomal protein L43, mitochondrial
Pyap02890	4.86234	4.30331	uncharacterized protein LOC106691389 isoform X3
Pyap01687	4.85657	4.2982	eukaryotic translation initiation factor 3 subunit L isoform X1
Pyap19442	4.85439	4.29627	uncharacterized protein C1orf131 homolog
Pyap09186	4.85365	4.29561	V-type proton ATPase subunit B
Pyap08045	4.85158	4.29378	probable protein phosphatase 2C T23F11.1 isoform X1
Pyap06509	4.84637	4.28917	vesicle transport through interaction with t-SNAREs homolog 1B
Pyap11330	4.83701	4.28089	signal recognition particle receptor subunit alpha homolog
Pyap18547	4.82478	4.27006	dnaJ homolog subfamily C member 5 isoform X2
Pyap09565	4.81854	4.26454	serine/threonine protein kinase, partial
Pyap05006	4.80755	4.25482	transferrin
Pyap20744	4.80012	4.24824	alpha-tocopherol transfer protein-like
Pyap23169	4.79458	4.24333	-
Pyap19374	4.78113	4.23144	ankyrin repeat domain-containing protein 49-like
Pyap06129	4.77716	4.22792	poly(A)-specific ribonuclease PARN-like isoform X1
Pyap16127	4.77173	4.22311	dehydrodolichyl diphosphate synthase complex subunit nus1
Pyap01720	4.77102	4.22248	-
Pyap21927	4.77058	4.2221	actin-related protein 2/3 complex subunit 5-like protein
Pyap11542	4.76846	4.22021	bis(5&apos;-nucleosyl)-tetraphosphatase
Pyap08544	4.7623	4.21477	rab gdp-dissociation inhibitor
Pyap01913	4.75802	4.21098	Y+L amino acid transporter 2 isoform X2
Pyap12488	4.75332	4.20682	ETS homologous factor
Pyap22427	4.7527	4.20627	plexin domain-containing protein 1
Pyap14161	4.74539	4.1998	26S protease regulatory subunit 7
Pyap28350	4.74123	4.19612	uncharacterized protein LOC106665364 isoform X4
Pyap03233	4.73674	4.19214	puromycin-sensitive aminopeptidase isoform X1
Pyap20661	4.73292	4.18876	dihydrolipoyl dehydrogenase, mitochondrial
Pyap07958	4.72808	4.18448	uncharacterized protein LOC106669188
Pyap15013	4.72511	4.18185	V-type proton ATPase subunit d; vacuolar ATP synthase subunit ac39
Pyap09563	4.71459	4.17254	-
Pyap21947	4.69884	4.1586	interleukin enhancer-binding factor 2 homolog isoform X2
Pyap10722	4.6982	4.15804	nucleolar protein 56
Pyap00807	4.69592	4.15601	asparagine--tRNA ligase, cytoplasmic
Pyap12472	4.68955	4.15038	tubulin-specific chaperone C; hypothetical protein
Pyap14921	4.68914	4.15002	unnamed protein product
Pyap05203	4.68146	4.14322	serine/threonine-protein phosphatase 2A 65 kDa regulatory subunit A alpha isoform
Pyap08427	4.67714	4.1394	serine--tRNA ligase, cytoplasmic
Pyap03733	4.67697	4.13925	15-hydroxyprostaglandin dehydrogenase
Pyap16023	4.67695	4.13923	Transmembrane emp24 domain-containing protein 10
Pyap06319	4.67558	4.13801	protein l(2)37Cc; prohibitin
Pyap00884	4.67177	4.13465	lipid storage droplets surface binding protein 2
Pyap28714	4.66966	4.13278	ubiquitin-conjugating enzyme E2 C
Pyap19694	4.6625	4.12644	uncharacterized protein LOC121380794; hypothetical protein DPX16_11108
Pyap15401	4.66138	4.12545	isochorismatase domain-containing protein 1; hypothetical protein
Pyap05775	4.66095	4.12507	calcyclin-binding protein
Pyap06183	4.6493	4.11476	hormone-sensitive lipase
Pyap08519	4.64741	4.11309	protein RER1 isoform X1
Pyap08122	4.63976	4.10632	inosine-5&apos;-monophosphate dehydrogenase 1 isoform X1
Pyap04175	4.63525	4.10233	chromobox protein homolog 1-like
Pyap21240	4.62815	4.09604	adventurous-gliding motility protein Z-like isoform X1
Pyap14271	4.62647	4.09455	-
Pyap21279	4.61689	4.08608	PI-PLC X domain-containing protein 1-like
Pyap08032	4.60962	4.07964	guanine deaminase isoform X2
Pyap28887	4.60473	4.07531	dnaJ-like protein 60 isoform X3
Pyap21642	4.6025	4.07334	dolichyl-diphosphooligosaccharide--protein glycosyltransferase subunit 1; unnamed protein product
Pyap01440	4.59687	4.06836	-
Pyap08486	4.59481	4.06654	eukaryotic translation initiation factor 3 subunit J
Pyap22851	4.59294	4.06488	annexin B9-like isoform X3
Pyap05749	4.58768	4.06022	uncharacterized protein LOC106692643; hypothetical protein
Pyap28549	4.57777	4.05146	electron transfer flavoprotein subunit beta
Pyap05230	4.57373	4.04788	RNA-binding protein 8A
Pyap05202	4.57338	4.04757	serine/threonine-protein phosphatase 2A 65 kDa regulatory subunit A alpha isoform
Pyap15591	4.57134	4.04576	extracellular serine/threonine protein CG31145
Pyap01772	4.56651	4.04148	TAR DNA-binding protein 43 isoform X1; unnamed protein product, partial
Pyap10407	4.55701	4.03308	programmed cell death protein 5
Pyap08280	4.54892	4.02592	ragulator complex protein LAMTOR2
Pyap01815	4.54055	4.01851	pre-mRNA-splicing factor SPF27
Pyap05684	4.51136	3.99268	cathepsin L10
Pyap15753	4.51035	3.99178	adenosylhomocysteinase
Pyap07441	4.5057	3.98767	uncharacterized protein LOC106685118
Pyap22901	4.50415	3.9863	unnamed protein product; presenilin
Pyap20771	4.49838	3.98119	NADH dehydrogenase; hypothetical protein B566_EDAN011907
Pyap00329	4.49227	3.97578	uncharacterized protein LOC111869823; hypothetical protein
Pyap23079	4.48928	3.97314	insulin-like growth factor-binding protein-related protein 1
Pyap00168	4.48668	3.97083	E3 ubiquitin-protein ligase RNF19A-like
Pyap10437	4.48003	3.96495	26S proteasome non-ATPase regulatory subunit 1; unnamed protein product
Pyap07767	4.4764	3.96174	39S ribosomal protein L33, mitochondrial
Pyap20458	4.47625	3.96161	amyloid beta A4 precursor protein-binding family B member 1-interacting protein-like isoform X1
Pyap02664	4.47597	3.96136	vitellogenin
Pyap02670	4.46843	3.95469	hypothetical protein ILUMI_07063; mitochondrial amidoxime-reducing component 1-like
Pyap09508	4.46766	3.954	density-regulated protein homolog
Pyap03904	4.46629	3.95279	WD repeat-containing protein 26 isoform X2
Pyap23339	4.46418	3.95092	ragulator complex protein LAMTOR1-like
Pyap10112	4.46335	3.95018	uncharacterized protein LOC110828280; serologically defined colon cancer antigen 3 homolog
Pyap02498	4.45729	3.94483	NADH-ubiquinone oxidoreductase 75 kDa subunit, mitochondrial; unnamed protein product
Pyap07414	4.44865	3.93718	nucleolysin TIAR-like
Pyap13508	4.44727	3.93596	mitochondrial ribosomal protein S21
Pyap11410	4.44196	3.93125	B-cell CLL/lymphoma 7 protein family member B-A
Pyap01533	4.43247	3.92286	-
Pyap21501	4.42622	3.91732	ensconsin isoform X4; MAP7 domain-containing protein 2 isoform X6
Pyap03500	4.41914	3.91106	sorting and assembly machinery component 50 homolog B isoform X1
Pyap23004	4.41131	3.90413	mitochondrial import inner membrane translocase subunit TIM14 isoform X1
Pyap26706	4.38098	3.87728	low molecular weight phosphotyrosine protein phosphatase
Pyap12817	4.37772	3.87441	N-alpha-acetyltransferase 38-B, NatC auxiliary subunit
Pyap22376	4.34567	3.84604	uncharacterized protein LOC117646924 isoform X1
Pyap04414	4.34453	3.84503	protein FAM177A1 isoform X2
Pyap12461	4.34417	3.84471	serine hydroxymethyltransferase isoform X2
Pyap01866	4.34033	3.84131	biogenesis of lysosome-related organelles complex 1 subunit 1
Pyap19829	4.33997	3.841	NADH-plastoquinone oxidoreductase
Pyap21250	4.33486	3.83647	-
Pyap09906	4.33254	3.83442	COP9 signalosome complex subunit 8
Pyap19641	4.32901	3.83129	dynein light chain Tctex-type 1
Pyap00480	4.32219	3.82525	transmembrane and ubiquitin-like domain-containing protein 1 isoform X1
Pyap21652	4.31591	3.8197	ancient ubiquitous protein 1-like
Pyap09169	4.30472	3.80979	ATP-binding cassette sub-family F member 1
Pyap11417	4.29646	3.80249	26S proteasome subunit
Pyap07662	4.29502	3.80121	short/branched chain specific acyl-CoA dehydrogenase, mitochondrial
Pyap02550	4.29329	3.79968	farnesol dehydrogenase
Pyap01692	4.28867	3.7956	splicing factor 3B subunit 4 isoform X1
Pyap26716	4.28849	3.79543	Threonine protein kinase; hypothetical protein G7Y89_g7112
Pyap16749	4.28196	3.78965	mitochondrial fission regulator 2-like
Pyap21925	4.28033	3.78821	ras-related protein Rab-14
Pyap04239	4.27974	3.78769	NADH dehydrogenase
Pyap09125	4.27966	3.78762	thioredoxin-related transmembrane protein 2 homolog
Pyap18983	4.27936	3.78735	acyl-CoA:lysophosphatidylglycerol acyltransferase 1 isoform X1
Pyap09823	4.2791	3.78713	COMM domain-containing protein 3
Pyap10877	4.27741	3.78563	mpv17 protein
Pyap28658	4.27696	3.78523	BSD domain-containing protein 1-like
Pyap11325	4.27287	3.78161	uncharacterized protein LOC106690219
Pyap20462	4.26917	3.77833	nucleoporin NUP53 isoform X2
Pyap09442	4.26086	3.77098	26S proteasome regulatory subunit rpn1
Pyap04760	4.26043	3.7706	phosphatidylinositol 4-kinase type 2-alpha
Pyap20638	4.25841	3.76881	rRNA 2&apos;-O-methyltransferase fibrillarin
Pyap03206	4.2502	3.76154	-
Pyap09493	4.24462	3.75661	26S proteasome non-ATPase regulatory subunit 12
Pyap07859	4.24418	3.75622	U4/U6.U5 small nuclear ribonucleoprotein 27 kDa protein-like
Pyap08983	4.22761	3.74155	ubiquinone biosynthesis O-methyltransferase, mitochondrial
Pyap20709	4.22376	3.73814	transmembrane protein 18 isoform X1
Pyap19216	4.22168	3.7363	tumor susceptibility gene 101 protein
Pyap10823	4.21145	3.72725	eukaryotic translation initiation factor 3 subunit A
Pyap28800	4.21054	3.72644	partitioning defective protein 6-like
Pyap26714	4.20671	3.72305	potassium channel subfamily K member 6-like isoform X1
Pyap29184	4.1996	3.71677	26S proteasome non-ATPase regulatory subunit 14
Pyap01689	4.19186	3.70991	palmitoyl-protein thioesterase 1
Pyap07452	4.19182	3.70988	-
Pyap01713	4.19058	3.70878	uncharacterized protein LOC106682324
Pyap28661	4.1853	3.70411	guanine nucleotide-binding protein G(s) subunit alpha
Pyap14923	4.17382	3.69394	rho guanine nucleotide exchange factor 12-like, partial
Pyap04347	4.16953	3.69015	SUMO-conjugating enzyme UBC9
Pyap02351	4.16014	3.68184	ER membrane protein complex subunit 2-like
Pyap21442	4.15993	3.68166	uncharacterized protein LOC106682482
Pyap11122	4.15989	3.68162	uncharacterized protein LOC106680344
Pyap00447	4.15921	3.68102	THO complex subunit 4
Pyap01414	4.14719	3.67038	unkown protein; probable salivary secreted peptide
Pyap00466	4.14353	3.66714	T-complex protein 1 subunit beta
Pyap03213	4.14351	3.66712	alanine aminotransferase
Pyap29460	4.13558	3.66011	glycylpeptide N-tetradecanoyltransferase 2
Pyap13862	4.12865	3.65397	transcription initiation factor IIA subunit 1
Pyap06873	4.12656	3.65212	membrane-associated progesterone receptor component 1-like; unnamed protein product
Pyap23372	4.12346	3.64937	-
Pyap00074	4.12345	3.64937	-
Pyap13684	4.11688	3.64355	uncharacterized protein LOC106681459 isoform X1
Pyap00262	4.11634	3.64307	isocitrate dehydrogenase
Pyap09834	4.11367	3.64071	dimethyladenosine transferase 1, mitochondrial
Pyap00740	4.11156	3.63884	charged multivesicular body protein 5
Pyap07764	4.11009	3.63755	type 2 phosphatidylinositol 4,5-bisphosphate 4-phosphatase
Pyap02759	4.10855	3.63618	myosin light chain alkali
Pyap21251	4.10292	3.6312	protein transport protein Sec16B isoform X3
Pyap14525	4.09887	3.62761	latrophilin Cirl-like isoform X2
Pyap00172	4.097	3.62596	E3 ubiquitin-protein ligase RNF19A-like; unnamed protein product
Pyap06133	4.09004	3.61979	cathepsin L1
Pyap04169	4.08487	3.61522	riboflavin kinase
Pyap01540	4.08432	3.61473	RNA polymerase II largest subunit, partial
Pyap10389	4.08362	3.61411	lissencephaly-1 homolog
Pyap21145	4.08118	3.61196	-
Pyap05038	4.07154	3.60343	serine/threonine-protein kinase 19-like
Pyap03802	4.0656	3.59817	15-hydroxyprostaglandin dehydrogenase
Pyap16530	4.06508	3.5977	hypothetical protein J6590_070387
Pyap07505	4.06299	3.59586	zinc finger protein
Pyap05851	4.05993	3.59315	hypothetical protein
Pyap11925	4.05786	3.59132	sugar transporter SWEET1
Pyap06209	4.04825	3.58281	small nuclear ribonucleoprotein-associated protein B
Pyap03302	4.04715	3.58184	nucleolin-like
Pyap06713	4.03878	3.57443	SEC23-interacting protein
Pyap10283	4.0304	3.56702	small nuclear ribonucleoprotein F
Pyap00722	4.02694	3.56395	transport and Golgi organization protein 1
Pyap15187	4.02172	3.55933	alanine--tRNA ligase, cytoplasmic isoform X1
Pyap29611	4.02169	3.55931	ras-related protein Rab-2
Pyap19757	4.01648	3.5547	-
Pyap04098	4.00339	3.54311	WASH complex subunit 3
Pyap14223	3.98596	3.52769	C-terminal-binding protein isoform X2
Pyap00663	3.97773	3.5204	ragulator complex protein LAMTOR4
Pyap29202	3.97729	3.52001	LOW QUALITY PROTEIN: furin-like protease 2
Pyap11401	3.97711	3.51986	thioredoxin reductase 1, mitochondrial isoform X4
Pyap01419	3.97413	3.51721	unkown protein; probable salivary secreted peptide
Pyap12254	3.97104	3.51448	cytoplasmic aconitate hydratase-like
Pyap12319	3.9696	3.5132	E3 ubiquitin-protein ligase RNF103; unnamed protein product
Pyap21687	3.95046	3.49627	transmembrane protein 222-like; unkown protein
Pyap22515	3.94838	3.49443	39S ribosomal protein L27, mitochondrial; hypothetical protein
Pyap01174	3.94182	3.48862	uncharacterized protein LOC111043282
Pyap21298	3.94175	3.48856	protein yellow-like isoform X2; unnamed protein product
Pyap06632	3.93922	3.48632	eukaryotic peptide chain release factor GTP-binding subunit ERF3A isoform X2
Pyap21319	3.92742	3.47588	39S ribosomal protein L28, mitochondrial isoform X1; unnamed protein product
Pyap01787	3.92097	3.47017	translation initiation factor eIF-2B subunit alpha
Pyap20066	3.91117	3.46149	moesin/ezrin/radixin homolog 1
Pyap01177	3.90754	3.45828	dnaJ homolog subfamily C member 3; unnamed protein product
Pyap00542	3.89968	3.45133	uncharacterized protein LOC119600324
Pyap14629	3.88146	3.4352	putative OPA3-like protein CG13603
Pyap20708	3.87267	3.42742	alpha-tocopherol transfer protein-like
Pyap04020	3.86803	3.42331	PREDICTED: cytidine deaminase-like
Pyap00754	3.86392	3.41967	28S ribosomal protein S18a, mitochondrial
Pyap01942	3.8587	3.41506	polyadenylate-binding protein 2
Pyap08956	3.8538	3.41072	cyclin-C
Pyap23399	3.85062	3.4079	mannose-P-dolichol utilization defect 1 protein homolog
Pyap22145	3.8492	3.40665	electron transfer flavoprotein subunit alpha, mitochondrial
Pyap10493	3.84836	3.40591	thioredoxin-related transmembrane protein 1-like
Pyap10663	3.84684	3.40456	splicing factor 3A subunit 1
Pyap08380	3.84506	3.40298	RNA-binding protein 1-like isoform X2
Pyap21146	3.82573	3.38587	ubiquitin-conjugating enzyme E2 R2 isoform X2
Pyap05024	3.8242	3.38453	mitochondrial import inner membrane translocase subunit TIM16
Pyap14165	3.82293	3.3834	transmembrane protein 104 homolog
Pyap03737	3.81583	3.37711	cytochrome c oxidase assembly protein COX11, mitochondrial
Pyap06866	3.81395	3.37545	ubiquitin-fold modifier 1 isoform X2
Pyap05273	3.8136	3.37514	uncharacterized protein LOC110119489
Pyap13644	3.81145	3.37324	RING finger protein 10
Pyap09631	3.80728	3.36955	cyclin-dependent kinase 2-interacting protein-like isoform X1
Pyap11121	3.80688	3.3692	uncharacterized protein LOC106680344
Pyap18666	3.80367	3.36636	-
Pyap04286	3.80281	3.36559	ester hydrolase C11orf54 homolog
Pyap05613	3.79919	3.36238	-
Pyap01395	3.79379	3.3576	-
Pyap14619	3.79144	3.35553	ufm1-specific protease 2-like
Pyap10871	3.78784	3.35234	-
Pyap29381	3.78724	3.35181	PREDICTED: nuclear receptor 2C2-associated protein isoform X1
Pyap23663	3.78691	3.35152	2-acylglycerol O-acyltransferase 1-like
Pyap04952	3.78624	3.35093	nanos homolog 2-like
Pyap22812	3.78431	3.34922	pyruvate carboxylase, mitochondrial
Pyap11269	3.7828	3.34788	hsp90 co-chaperone Cdc37
Pyap06577	3.7824	3.34753	mitochondrial inner membrane protein OXA1L isoform X6
Pyap09723	3.77962	3.34506	protein mago nashi homolog; mago nashi, putative
Pyap22850	3.77954	3.34499	odorant-binding protein 28; uncharacterized protein LOC106679057
Pyap11593	3.76757	3.3344	cytochrome P450 4C1-like
Pyap11414	3.76421	3.33143	5-AMP-activated protein kinase, beta subunit; hypothetical protein LSTR_LSTR000912
Pyap23504	3.76202	3.3295	-
Pyap05011	3.75777	3.32573	venom serine protease-like
Pyap06613	3.75103	3.31976	protein odr-4 homolog
Pyap21614	3.74914	3.3181	brahma-associated protein of 60 kDa isoform X2
Pyap11578	3.74515	3.31456	eukaryotic translation initiation factor 5B
Pyap08418	3.74346	3.31306	proteasome subunit beta type
Pyap06520	3.74311	3.31276	coiled-coil domain-containing protein 25
Pyap10793	3.7363	3.30673	uncharacterized protein LOC106669492; secreted hypothetical protein
Pyap02937	3.73209	3.303	glucose transporter type 1 isoform X2
Pyap12592	3.73068	3.30175	28S ribosomal protein S9, mitochondrial
Pyap19509	3.72035	3.29261	protein CDV3 homolog
Pyap20491	3.72006	3.29235	translationally controlled tumor protein
Pyap23653	3.71818	3.29069	probable cytosolic iron-sulfur protein assembly protein Ciao1
Pyap29457	3.7121	3.28531	ATPase H(+)-transporting accessory protein 2; renin receptor
Pyap11816	3.71116	3.28448	reactive oxygen species modulator 1
Pyap23478	3.7055	3.27947	transmembrane protein 234 isoform X1
Pyap09425	3.694	3.26929	unkown protein; uncharacterized protein LOC106689049
Pyap03329	3.69308	3.26848	transcription factor 25; hypothetical protein
Pyap21140	3.6924	3.26787	1,2-dihydroxy-3-keto-5-methylthiopentene dioxygenase
Pyap14153	3.68797	3.26396	ER membrane protein complex subunit 3
Pyap07474	3.68665	3.26279	-
Pyap07431	3.68496	3.26129	synaptic vesicle protein
Pyap06038	3.68401	3.26045	E3 UFM1-protein ligase 1 homolog
Pyap11461	3.67961	3.25656	ribose-5-phosphate isomerase
Pyap02757	3.67874	3.25578	leucine-rich melanocyte differentiation-associated protein isoform X1
Pyap02848	3.67651	3.25381	ras-related protein Rab-7
Pyap29148	3.66255	3.24146	glutamine synthetase 2
Pyap16020	3.65989	3.2391	ras-related protein Rab-30-like isoform X2
Pyap09672	3.65906	3.23837	protein hu-li tai shao isoform X1
Pyap03130	3.65448	3.23431	protein aveugle isoform X2
Pyap09980	3.65368	3.2336	rhomboid-related protein 1
Pyap06415	3.65357	3.23351	long-chain fatty acid transport protein 4-like
Pyap03084	3.6526	3.23265	proteasome subunit alpha type-4
Pyap18663	3.63662	3.21851	-
Pyap01915	3.63002	3.21267	large neutral amino acids transporter small subunit 2 isoform X2
Pyap11711	3.62801	3.21089	ankyrin repeat domain-containing protein 13D isoform X2
Pyap13935	3.62717	3.21015	formin-like protein 6
Pyap09913	3.62634	3.20941	ubiquitin carboxyl-terminal hydrolase
Pyap13560	3.62288	3.20635	obg-like ATPase 1
Pyap14785	3.61405	3.19854	uncharacterized protein LOC106677648
Pyap22932	3.61165	3.19641	putative glutathione-specific gamma-glutamylcyclotransferase 2
Pyap23066	3.59653	3.18303	ras-related protein Rab6 isoform X2
Pyap21395	3.59527	3.18192	transmembrane protein 208; hypothetical protein J437_LFUL010283
Pyap05255	3.59424	3.181	steroid receptor RNA activator 1-like
Pyap05332	3.59415	3.18092	-
Pyap11827	3.59293	3.17984	-
Pyap02912	3.57686	3.16562	tubulin-specific chaperone A
Pyap09436	3.57674	3.16551	uncharacterized protein LOC106678338; 4-hydroxybutyrate Co-A transferase
Pyap15114	3.5729	3.16211	oxidation resistance protein 1 isoform X8; nuclear receptor coactivator 7 isoform X7
Pyap05667	3.57279	3.16202	protein transport protein Sec24A
Pyap01805	3.57189	3.16122	glycogen-binding subunit 76A-like isoform X3; unnamed protein product
Pyap12826	3.57132	3.16072	uncharacterized protein LOC106689314 isoform X3
Pyap00318	3.56925	3.15889	syntaxin-5
Pyap21297	3.56146	3.15199	protein yellow-like isoform X2; unnamed protein product, partial
Pyap10911	3.55427	3.14562	heat shock 70 kDa protein cognate 2-like
Pyap11641	3.55028	3.1421	DDRGK domain-containing protein 1
Pyap09053	3.54716	3.13933	hypothetical protein FQR65_LT08966
Pyap28710	3.54361	3.13619	ethanolaminephosphotransferase 1
Pyap03995	3.54348	3.13608	prohibitin-2
Pyap03844	3.5388	3.13194	DNA-directed RNA polymerases I, II, and III subunit RPABC2
Pyap06948	3.53789	3.13113	large proline-rich protein BAG6 isoform X2
Pyap23032	3.52763	3.12205	eukaryotic peptide chain release factor subunit 1 isoform X2
Pyap06770	3.52231	3.11734	uncharacterized protein LOC106688065
Pyap06856	3.51858	3.11404	glycine-rich protein 1-like isoform X2
Pyap06811	3.51854	3.11401	hypothetical protein J437_LFUL012653
Pyap21676	3.51818	3.11368	N-acetyl-D-glucosamine kinase
Pyap04240	3.51358	3.10961	prefoldin subunit 6
Pyap03295	3.50812	3.10478	programmed cell death protein 6-like
Pyap21423	3.50184	3.09922	abhydrolase domain-containing protein 2; unnamed protein product
Pyap02938	3.4981	3.09592	rhythmically expressed gene 2 protein-like
Pyap13382	3.49482	3.09301	mitochondrial 2-oxodicarboxylate carrier
Pyap01320	3.4925	3.09096	mitochondrial ribosomal protein S2
Pyap07180	3.48673	3.08585	phosphatidylglycerophosphatase and protein-tyrosine phosphatase 1
Pyap21921	3.47972	3.07965	peroxiredoxin
Pyap13667	3.47785	3.078	transformer2
Pyap00487	3.47777	3.07793	prefoldin subunit
Pyap20079	3.46389	3.06564	S-formylglutathione hydrolase isoform X1
Pyap01605	3.4615	3.06352	laccase-like
Pyap14770	3.45981	3.06202	eukaryotic translation initiation factor 4 gamma
Pyap21910	3.45891	3.06123	unnamed protein product
Pyap10020	3.45713	3.05965	ras-related protein Rab-11A
Pyap10727	3.45646	3.05907	serine/threonine-protein kinase 17A-like
Pyap14263	3.45543	3.05815	probable 28S ribosomal protein S23, mitochondrial
Pyap03321	3.44668	3.05041	uncharacterized protein LOC124461354
Pyap02590	3.43366	3.03888	trafficking protein particle complex subunit 1
Pyap14843	3.42326	3.02968	39S ribosomal protein L51, mitochondrial isoform X1
Pyap21073	3.42055	3.02728	thioredoxin-like protein 1; hypothetical protein
Pyap16724	3.41987	3.02668	ubiquitin-like protein 4A
Pyap09868	3.41741	3.0245	heat shock factor binding protein, putative
Pyap14279	3.4169	3.02405	Serine/threonine-protein phosphatase 2B catalytic subunit 2, partial
Pyap08017	3.40867	3.01677	ankyrin repeat domain-containing protein 40-like
Pyap03215	3.40034	3.0094	ganglioside-induced differentiation-associated protein 1-like isoform X6
Pyap05289	3.39501	3.00468	hypothetical protein C0J52_03732
Pyap09306	3.38801	2.99848	nuclear protein localization protein 4 homolog
Pyap03142	3.38437	2.99526	dolichyl-diphosphooligosaccharide--protein glycosyltransferase subunit STT3B isoform X1
Pyap10149	3.38137	2.9926	poly(ADP-ribose) glycohydrolase ARH3-like
Pyap23926	3.37529	2.98722	protein PBDC1
Pyap02792	3.37435	2.98639	eukaryotic translation initiation factor 4E type 2 isoform X1
Pyap28967	3.37413	2.9862	protein anon-73B1; hypothetical protein GE061_000335
Pyap14615	3.36763	2.98045	ubiquitin-conjugating enzyme E2 T-like
Pyap09308	3.36401	2.97725	nuclear protein localization protein 4 homolog
Pyap20590	3.36385	2.9771	chromodomain-helicase-DNA-binding protein Mi-2 homolog isoform X4
Pyap02852	3.36002	2.97371	39S ribosomal protein L38, mitochondrial
Pyap26800	3.35961	2.97335	methyltransferase-like protein 23
Pyap10864	3.35764	2.9716	26S proteasome non-ATPase regulatory subunit 11
Pyap14780	3.35541	2.96963	mitochondrial ribosomal protein L21; hypothetical protein
Pyap05471	3.3423	2.95803	hypothetical protein K3495_g9464
Pyap04272	3.34122	2.95708	-
Pyap13437	3.34068	2.95659	ubiquitin-conjugating enzyme E2-22 kDa
Pyap00484	3.33923	2.95531	acidic leucine-rich nuclear phosphoprotein 32 family member A-like
Pyap12431	3.33584	2.95231	hypothetical protein TcasGA2_TC032821
Pyap12734	3.33534	2.95187	protein Shroom2
Pyap08518	3.3335	2.95024	rer1 protein
Pyap00892	3.33347	2.95021	cholinephosphotransferase 1 isoform X2
Pyap20094	3.32145	2.93958	phosphoglycerate kinase
Pyap07622	3.31768	2.93624	PREDICTED: DNA-directed RNA polymerase III subunit RPC9-like isoform X1
Pyap09979	3.31163	2.93089	YTH domain-containing family protein 3 isoform X1
Pyap22245	3.31111	2.93042	eukaryotic initiation factor 4A-III
Pyap08176	3.31089	2.93023	signal transducing adapter molecule 1
Pyap11764	3.30595	2.92586	LIM domain only protein 3-like isoform X3
Pyap08309	3.29771	2.91856	E3 ubiquitin-protein ligase RNF13
Pyap04462	3.29471	2.91591	uncharacterized protein LOC106678814 isoform X5
Pyap09311	3.29323	2.9146	SOSS complex subunit B homolog
Pyap02223	3.29185	2.91338	splicing factor 3B subunit 6-like protein
Pyap22593	3.29059	2.91227	ankyrin repeat domain-containing protein 17 isoform X11
Pyap11596	3.28965	2.91143	adenylyl cyclase-associated protein 1 isoform X1
Pyap01722	3.2814	2.90413	transmembrane protein 199; hypothetical protein GE061_011342
Pyap06293	3.27494	2.89841	Small integral membrane protein 12-A
Pyap09126	3.27388	2.89747	thioredoxin reductase-like selenoprotein T homolog CG3887
Pyap14792	3.2415	2.86882	syntaxin-8; hypothetical protein
Pyap14383	3.23942	2.86698	transmembrane protein 41B; unnamed protein product
Pyap09991	3.23848	2.86614	probable serine incorporator
Pyap09993	3.23827	2.86596	-
Pyap09592	3.2324	2.86076	ATPase family AAA domain-containing protein 3A homolog isoform X1
Pyap00546	3.23097	2.8595	coiled-coil domain-containing protein 12
Pyap11012	3.23021	2.85883	GMP synthase
Pyap19982	3.22291	2.85236	N-acetylneuraminate lyase isoform X2
Pyap20096	3.2226	2.85209	omega-amidase NIT2 isoform X2
Pyap04138	3.22249	2.85199	protein spaetzle isoform X2
Pyap07498	3.22075	2.85045	probable 39S ribosomal protein L45, mitochondrial
Pyap07477	3.21642	2.84662	probable isocitrate dehydrogenase
Pyap05910	3.2124	2.84307	transcription factor MafG-like
Pyap20457	3.20974	2.84071	amyloid beta A4 precursor protein-binding family B member 1-interacting protein
Pyap28846	3.2054	2.83686	MRG/MORF4L-binding protein
Pyap12118	3.2013	2.83324	neutral and basic amino acid transport protein rBAT-like
Pyap03191	3.19808	2.83039	SAP30-binding protein-like
Pyap13922	3.18003	2.81442	uncharacterized protein LOC106691195 isoform X1
Pyap04605	3.17688	2.81163	NADH dehydrogenase
Pyap11991	3.17549	2.81039	hemocyte protein-glutamine gamma-glutamyltransferase-like
Pyap11574	3.17375	2.80885	vacuolar protein sorting-associated protein 29
Pyap11955	3.17115	2.80656	sodium-coupled monocarboxylate transporter 2 isoform X2
Pyap09340	3.17114	2.80655	receptor-binding cancer antigen expressed on SiSo cells isoform X1
Pyap03324	3.17113	2.80654	uncharacterized protein CG1161
Pyap21709	3.16772	2.80352	hypothetical protein HZU73_07179
Pyap01186	3.16518	2.80127	ras GTPase-activating protein-binding protein 2
Pyap16149	3.16432	2.80051	translation initiation factor eIF-2B subunit beta; unnamed protein product
Pyap10621	3.16366	2.79993	venom serine protease 34-like
Pyap12624	3.16138	2.79791	immediate early response 3-interacting protein 1
Pyap10921	3.15449	2.79181	ragulator complex protein LAMTOR3
Pyap13679	3.15154	2.7892	uncharacterized protein LOC106681459 isoform X2
Pyap16654	3.15112	2.78883	collagen type IV alpha-3-binding protein isoform X2; ceramide transfer protein
Pyap00443	3.14976	2.78762	ADP-ribosylation factor-like protein 6-interacting protein 1; unnamed protein product
Pyap04967	3.14694	2.78512	heat shock 70 kDa protein cognate 5
Pyap06071	3.14574	2.78407	uncharacterized protein LOC106685285 isoform X1
Pyap11132	3.14359	2.78216	protein YIPF6
Pyap06851	3.13709	2.77641	von Hippel-Lindau disease tumor suppressor
Pyap03978	3.13323	2.77299	hypothetical protein
Pyap06127	3.13215	2.77204	protein dimmed-like
Pyap22766	3.13178	2.77171	E3 ubiquitin-protein ligase synoviolin A-like
Pyap15124	3.12999	2.77013	venom S1 protease 16
Pyap18533	3.12279	2.76376	-
Pyap15774	3.12078	2.76198	MICOS complex subunit Mic60 isoform X1
Pyap23043	3.11685	2.7585	nuclear envelope phosphatase-regulatory subunit 1-like
Pyap01115	3.11269	2.75482	3-hydroxyacyl-CoA dehydrogenase type-2
Pyap03237	3.10351	2.74669	ubiquitin domain-containing protein UBFD1
Pyap06659	3.10238	2.74569	mannose-1-phosphate guanyltransferase alpha-A
Pyap13923	3.09743	2.74132	ER degradation-enhancing alpha-mannosidase-like protein 3
Pyap28571	3.09656	2.74054	plasminogen activator inhibitor 1 RNA-binding protein isoform X2
Pyap14116	3.09634	2.74035	ubiquitin-conjugating enzyme E
Pyap21049	3.09311	2.73749	mitochondrial import receptor subunit TOM22 homolog isoform X1
Pyap05360	3.09088	2.73551	-
Pyap13464	3.07283	2.71954	HBS1-like protein
Pyap08434	3.07245	2.71921	T-complex protein 1 subunit epsilon; unnamed protein product
Pyap12256	3.07177	2.7186	cytoplasmic aconitate hydratase-like
Pyap01187	3.06918	2.71631	RNA-binding protein squid isoform X2
Pyap19915	3.06872	2.7159	uncharacterized protein LOC106663611
Pyap10117	3.06739	2.71472	chitooligosaccharidolytic beta-N-acetylglucosaminidase
Pyap21430	3.06439	2.71207	-
Pyap09918	3.04865	2.69814	ATP-dependent zinc metalloprotease YME1 homolog isoform X2; unnamed protein product
Pyap15974	3.04864	2.69813	arrestin domain-containing protein 4
Pyap00700	3.04625	2.69601	nesprin-2-like isoform X2; hypothetical protein
Pyap20376	3.0443	2.69429	hydroxyacyl-coenzyme A dehydrogenase, mitochondrial-like
Pyap15198	3.04307	2.6932	calcium channel flower isoform X1
Pyap04430	3.04163	2.69192	RNA exonuclease 1 homolog isoform X1
Pyap01537	3.0402	2.69066	uncharacterized protein LOC106717918
Pyap13179	3.03889	2.6895	la-related protein 1B-like
Pyap12135	3.03609	2.68703	probable maleylacetoacetate isomerase 2; glutathione S-transferase 13
Pyap19828	3.03217	2.68355	translation initiation factor IF-3, mitochondrial
Pyap01027	3.03213	2.68352	transmembrane protein 147
Pyap09299	3.03207	2.68347	mitochondrial import inner membrane translocase subunit Tim22
Pyap12457	3.03178	2.68321	uncharacterized protein LOC106677562
Pyap02094	3.02822	2.68006	uncharacterized protein LOC106681974 isoform X3
Pyap03704	3.02588	2.67799	probable galactose-1-phosphate uridylyltransferase
Pyap03703	3.02119	2.67384	adenylyltransferase and sulfurtransferase MOCS3
Pyap03385	3.01859	2.67154	protein archease-like
Pyap19755	3.01837	2.67134	solute carrier family 26 member 10-like isoform X2
Pyap19572	3.01653	2.66971	conserved secreted protein; probable salivary secreted peptide
Pyap22098	3.01437	2.6678	iron-sulfur cluster assembly 1 homolog, mitochondrial
Pyap12160	3.01384	2.66734	-
Pyap14526	3.00399	2.65862	ADP-ribosylation factor 6
Pyap26741	3.00341	2.6581	CAAX prenyl protease 1 homolog
Pyap09931	3.0033	2.658	protein sickie
Pyap20414	2.99631	2.65182	COMM domain-containing protein 7-like
Pyap11882	2.99417	2.64992	dnaJ homolog subfamily C member 1
Pyap03512	2.98925	2.64557	tether containing UBX domain for GLUT4
Pyap08921	2.98653	2.64316	BMP and activin membrane-bound inhibitor homolog
Pyap12569	2.96922	2.62784	uncharacterized protein LOC106684837
Pyap08449	2.96914	2.62777	acyl-CoA-binding domain-containing protein 5
Pyap09985	2.96688	2.62577	pre-mRNA 3&apos;-end-processing factor FIP1 isoform X2
Pyap23270	2.9665	2.62543	-
Pyap05041	2.96531	2.62438	conserved hypothetical protein; Protein DPCD
Pyap23295	2.96458	2.62373	glucosidase 2 subunit beta-like
Pyap06436	2.96407	2.62328	mitochondrial import inner membrane translocase subunit TIM44; unnamed protein product
Pyap28758	2.96239	2.62179	hypothetical protein PENANT_c093G01182; serine/threonine-protein phosphatase 6 regulatory ankyrin repeat subunit C-like; ankyrin repeat domain-containing protein
Pyap04420	2.96235	2.62176	ATP synthase subunit d
Pyap08963	2.95439	2.61471	protein OPI10 homolog isoform X2
Pyap02784	2.95127	2.61196	V-type proton ATPase 116 kDa subunit a isoform X6
Pyap18550	2.94946	2.61035	sodium-dependent phosphate transport protein 1, chloroplastic-like
Pyap09751	2.94597	2.60726	-
Pyap18296	2.94206	2.60381	mRNA export factor-like isoform X2; mitotic checkpoint protein and poly(a)+ RNA export protein
Pyap05791	2.93814	2.60033	transcription initiation factor IIA subunit 2
Pyap09624	2.9374	2.59968	uncharacterized protein LOC106680558
Pyap10821	2.93374	2.59644	CCA tRNA nucleotidyltransferase 1, mitochondrial
Pyap02458	2.93192	2.59483	complement component
Pyap19520	2.93095	2.59398	proteasome assembly chaperone 1
Pyap15035	2.92089	2.58507	-
Pyap14122	2.92071	2.58491	EOG090X0HTT; transmembrane protein 11, mitochondrial
Pyap13625	2.9194	2.58374	calcium-transporting ATPase sarcoplasmic/endoplasmic reticulum type isoform X3
Pyap05794	2.91833	2.5828	trafficking protein particle complex subunit 6B; hypothetical protein
Pyap07835	2.91653	2.58121	INO80 complex subunit E isoform X1
Pyap02424	2.91606	2.58079	EF-hand calcium-binding domain-containing protein 1
Pyap23840	2.91591	2.58066	thioredoxin domain-containing protein
Pyap19138	2.91366	2.57867	cyclin-dependent kinase 10
Pyap05245	2.91232	2.57748	-
Pyap13180	2.91219	2.57737	muscle LIM protein Mlp84B-like isoform X9
Pyap06378	2.91161	2.57686	ras-related protein Ral-a
Pyap18736	2.91123	2.57652	phenylalanyl-tRNA synthetase alpha chain
Pyap21225	2.90165	2.56804	GTP-binding protein 1 isoform X1
Pyap01591	2.90165	2.56804	lysophospholipase-like protein 1
Pyap08025	2.89911	2.56579	4-coumarate--CoA ligase 1-like
Pyap18706	2.89527	2.56239	uncharacterized protein LOC106682414 isoform X1; macro domain-containing protein RSc0334 isoform X2
Pyap05853	2.89457	2.56177	UDP-N-acetylhexosamine pyrophosphorylase
Pyap18763	2.88989	2.55764	gamma-soluble NSF attachment protein-like
Pyap23628	2.88947	2.55726	inhibitor of Bruton tyrosine kinase-like
Pyap03384	2.88747	2.5555	60S ribosomal protein L10a
Pyap23390	2.88645	2.55459	-
Pyap03785	2.88628	2.55444	histone H2B isoform X1
Pyap03328	2.88477	2.5531	la-related protein CG11505 isoform X1
Pyap04690	2.88307	2.55159	defensin
Pyap07237	2.87757	2.54672	casein kinase I
Pyap20225	2.87468	2.54417	UTP-glucose-1-phosphate uridylyltransferase 2
Pyap09557	2.87071	2.54066	uncharacterized protein LOC106673807 isoform X2
Pyap08941	2.87054	2.54051	delta(3,5)-Delta(2,4)-dienoyl-CoA isomerase, mitochondrial
Pyap10923	2.86707	2.53743	-
Pyap29370	2.8661	2.53657	-
Pyap16099	2.86389	2.53462	PRADC1-like protein
Pyap21419	2.86218	2.5331	uncharacterized protein LOC106681711
Pyap03230	2.85786	2.52929	probable RNA 3&apos;-terminal phosphate cyclase-like protein
Pyap21389	2.85585	2.52751	nocturnin isoform X1
Pyap28673	2.85033	2.52262	LYR motif-containing protein 4
Pyap22434	2.84973	2.52209	insulin-like growth factor 2 mRNA-binding protein 1 isoform X3
Pyap05885	2.84792	2.52049	NADH dehydrogenase; hypothetical protein
Pyap05670	2.8456	2.51844	-
Pyap05247	2.84485	2.51777	charged multivesicular body protein 2b
Pyap09122	2.84409	2.5171	mRNA cap guanine-N7 methyltransferase
Pyap21512	2.83986	2.51336	uroporphyrinogen decarboxylase; unnamed protein product
Pyap19013	2.83607	2.51	nicolin-1-like; hypothetical protein GE061_010226
Pyap02348	2.83378	2.50797	delta-1-pyrroline-5-carboxylate dehydrogenase, mitochondrial
Pyap18688	2.82728	2.50222	ADP-ribosylation factor-related protein 1
Pyap08111	2.82667	2.50169	putative gamma-glutamylcyclotransferase CG2811 isoform X1
Pyap06521	2.82483	2.50006	queuine tRNA-ribosyltransferase catalytic subunit isoform X1
Pyap22566	2.82391	2.49924	glucosidase 2 subunit beta
Pyap19680	2.82297	2.4984	14-3-3 protein epsilon
Pyap28550	2.81677	2.49292	protein NipSnap
Pyap10863	2.81498	2.49133	FUN14 domain-containing protein 1A-like isoform X3
Pyap07368	2.81398	2.49045	peptidyl-prolyl cis-trans isomerase-like 1; putative mitochondrial ribosomal protein S24
Pyap15757	2.80996	2.48689	RNA-binding protein 39 isoform X5
Pyap01679	2.80623	2.48359	UBA-like domain-containing protein 1
Pyap18313	2.80526	2.48273	isocitrate dehydrogenase
Pyap14410	2.8048	2.48232	prefoldin, subunit, putative
Pyap21746	2.80331	2.48101	uncharacterized protein LOC106687111 isoform X1; storkhead-box protein 1
Pyap21712	2.801	2.47897	calcineurin subunit B type 2 isoform X1
Pyap14579	2.80096	2.47893	cell growth regulator with RING finger domain protein 1-like isoform X2
Pyap21119	2.80004	2.47811	ES1 protein homolog, mitochondrial-like
Pyap13505	2.79642	2.47491	armadillo repeat-containing protein 1-like
Pyap19681	2.79537	2.47398	transketolase
Pyap19880	2.79447	2.47319	2-oxoglutarate-dependent dioxygenase htyE-like isoform X3
Pyap01464	2.79079	2.46992	ADP-ribosylation factor-like protein 1
Pyap28650	2.78504	2.46483	phosphatidylinositide phosphatase SAC1-like
Pyap07444	2.78466	2.4645	protein JTB
Pyap14019	2.78424	2.46413	proteasome subunit alpha type-3
Pyap06184	2.77993	2.46031	hormone-sensitive lipase
Pyap09332	2.77962	2.46004	ubiquitin conjugation factor E4 B isoform X2
Pyap20629	2.77636	2.45715	60 kDa heat shock protein, mitochondrial
Pyap21359	2.77335	2.45449	serine/arginine-rich splicing factor 1-like
Pyap07007	2.77121	2.45259	phospholipid phosphatase 6
Pyap21425	2.76892	2.45057	eukaryotic translation initiation factor 2alpha
Pyap14928	2.76718	2.44903	sprouty-related, EVH1 domain-containing protein 1 isoform X1
Pyap15156	2.76626	2.44821	skd/vacuolar sorting
Pyap05887	2.76567	2.44769	poly(U)-binding-splicing factor half pint isoform X1
Pyap14316	2.76391	2.44614	myotrophin
Pyap01706	2.76349	2.44577	solute carrier organic anion transporter family member 2A1
Pyap14881	2.76134	2.44387	sepiapterin reductase; hypothetical protein
Pyap10144	2.76099	2.44355	-
Pyap16730	2.7599	2.44258	protein lethal(2) giant larvae isoform X1
Pyap29089	2.75875	2.44157	venom serpin 1; leukocyte elastase inhibitor-like isoform X8
Pyap22653	2.75738	2.44036	protein shifted-like
Pyap22523	2.75261	2.43613	mevalonate kinase
Pyap23376	2.75144	2.4351	39S ribosomal protein L22, mitochondrial
Pyap16151	2.74848	2.43248	probable 28S ribosomal protein S6, mitochondrial
Pyap15583	2.74599	2.43028	-
Pyap28998	2.7392	2.42427	-
Pyap00877	2.73689	2.42222	vesicle transport protein SFT2B
Pyap07259	2.72818	2.41452	sugar transporter
Pyap02155	2.72479	2.41152	cysteine-rich protein 1
Pyap23092	2.72468	2.41142	peptide methionine sulfoxide reductase isoform X2
Pyap14307	2.72257	2.40955	uncharacterized Golgi apparatus membrane protein-like protein CG5021 isoform X1
Pyap16286	2.71534	2.40315	ADP-ribosylation factor GTPase-activating protein 2
Pyap05111	2.71359	2.4016	cytochrome P450 6k1-like isoform X1
Pyap07497	2.69676	2.38671	fumarylacetoacetate hydrolase domain-containing protein 2 isoform X2
Pyap14559	2.69674	2.38669	ubiquitin fusion degradaton protein
Pyap06425	2.69408	2.38433	enhancer of yellow 2 transcription factor-like
Pyap16040	2.69168	2.38221	la protein homolog
Pyap15069	2.69021	2.38091	trifunctional purine biosynthetic protein adenosine-3
Pyap09815	2.6901	2.38082	venom acid phosphatase Acph-1-like
Pyap10629	2.68813	2.37907	filamin-A
Pyap24009	2.68273	2.37429	charged multivesicular body protein
Pyap15516	2.67937	2.37132	adenine phosphoribosyltransferase
Pyap08717	2.67881	2.37082	membrane magnesium transporter 1
Pyap18991	2.67871	2.37073	-
Pyap07989	2.67783	2.36996	cyclin-K
Pyap14268	2.67754	2.3697	protein SYS1 homolog
Pyap01446	2.67707	2.36928	endoplasmic reticulum lectin 1 isoform X2
Pyap02452	2.67702	2.36924	glutathione S-transferase-like
Pyap00949	2.67182	2.36464	PREDICTED: phosphoglycerate mutase 1
Pyap05591	2.66834	2.36156	protein lin-7 homolog C
Pyap20009	2.66776	2.36104	N-alpha-acetyltransferase 50 isoform X1
Pyap16573	2.66555	2.35909	protein phosphatase-5
Pyap21954	2.66326	2.35706	tetratricopeptide repeat protein 14 homolog isoform X1
Pyap11384	2.66237	2.35627	26S proteasome non-ATPase regulatory subunit
Pyap12222	2.65647	2.35105	ER membrane protein complex subunit 10
Pyap13741	2.6552	2.34993	dnaJ homolog dnj-5; uncharacterized protein LOC106685047
Pyap04794	2.65469	2.34947	HIG1 domain family member 2A, mitochondrial
Pyap19378	2.65187	2.34698	ubiquitin-conjugating enzyme rad6-like
Pyap04582	2.65056	2.34582	gamma-secretase subunit pen-2
Pyap14929	2.64776	2.34334	sprouty-related, EVH1 domain-containing protein 1 isoform X1
Pyap19205	2.6429	2.33904	mitochondrial carrier homolog 2
Pyap14578	2.63893	2.33553	cell growth regulator with RING finger domain protein 1-like isoform X2
Pyap20843	2.63807	2.33476	small nuclear ribonucleoprotein Sm D3
Pyap10731	2.63765	2.33439	odorant receptor
Pyap11858	2.63511	2.33214	GRB10-interacting GYF protein 2 isoform X2
Pyap12117	2.63239	2.32974	unnamed protein product
Pyap20679	2.63091	2.32843	transaldolase
Pyap06210	2.63075	2.32829	small nuclear ribonucleoprotein-associated protein B
Pyap18794	2.62708	2.32504	uncharacterized protein LOC106680856, partial
Pyap01137	2.6257	2.32382	putative ankyrin repeat protein RBE_0220; hypothetical protein MOQ_000509
Pyap00445	2.62342	2.3218	ubiquitin-conjugating enzyme E2 S
Pyap01331	2.62262	2.32109	putative glutathione-specific gamma-glutamylcyclotransferase 2
Pyap20659	2.62063	2.31933	ubiquitin-like-conjugating enzyme ATG3 isoform X2
Pyap02093	2.61427	2.3137	uncharacterized protein LOC106681974 isoform X3
Pyap22596	2.61195	2.31165	mitochondrial folate transporter/carrier
Pyap20722	2.59237	2.29432	mRNA-capping enzyme
Pyap03732	2.5892	2.29151	histone H1
Pyap28358	2.58079	2.28407	polyadenylate-binding protein-interacting protein 2B-like
Pyap01020	2.57904	2.28252	phosphatidate cytidylyltransferase, mitochondrial; unnamed protein product
Pyap04712	2.57274	2.27694	hypothetical protein GE061_011828
Pyap06960	2.57082	2.27524	catalase
Pyap04279	2.57068	2.27512	E3 ubiquitin-protein ligase RNF185
Pyap19179	2.57059	2.27505	ribosomal RNA small subunit methyltransferase NEP1
Pyap19373	2.5705	2.27496	bolA-like protein 3
Pyap00720	2.56365	2.2689	malate dehydrogenase
Pyap02869	2.56161	2.26709	ribosome production factor 2 homolog, partial
Pyap01593	2.55767	2.26361	RNA-binding protein 24-B-like isoform X1
Pyap20248	2.55693	2.26295	transmembrane protein 50A
Pyap00509	2.55628	2.26238	aminopeptidase N
Pyap01327	2.55627	2.26237	adenosine 3&apos;-phospho 5&apos;-phosphosulfate transporter 1
Pyap28834	2.55557	2.26175	protein arginine N-methyltransferase 1-like isoform X2
Pyap06426	2.55408	2.26044	uncharacterized protein LOC124607413 isoform X1
Pyap00427	2.55304	2.25951	uncharacterized protein LOC106679813
Pyap08638	2.55212	2.2587	heterogeneous nuclear ribonucleoprotein U-like protein 1 isoform X1
Pyap21904	2.55212	2.25869	rab geranylgeranyl transferase alpha subunit
Pyap14963	2.55063	2.25738	-
Pyap08700	2.54968	2.25653	sorting nexin-12
Pyap19807	2.54937	2.25626	-
Pyap28481	2.54518	2.25255	non-specific lipid-transfer protein-like; sterol carrier protein 2
Pyap01322	2.53824	2.24641	methyltransferase-like protein 5
Pyap21183	2.5379	2.24611	pre-mRNA-splicing factor RBM22
Pyap12565	2.53694	2.24526	protein BUD31 homolog
Pyap13386	2.53632	2.24472	solute carrier family 2, facilitated glucose transporter member 6 isoform X1
Pyap06297	2.53086	2.23988	aquaporin
Pyap18670	2.53085	2.23987	uncharacterized protein LOC106680975
Pyap09124	2.52918	2.23839	proteasome subunit beta type 7,10
Pyap15925	2.52493	2.23463	-
Pyap22085	2.52297	2.2329	transcription initiation factor TFIID subunit 10-like isoform X2
Pyap19662	2.51906	2.22944	transmembrane protein 179
Pyap21547	2.51888	2.22928	-
Pyap13564	2.51581	2.22656	tRNA-splicing ligase RtcB homolog
Pyap08929	2.51189	2.22309	rRNA 2&apos;-O-methyltransferase fibrillarin isoform X2
Pyap13435	2.51157	2.22281	metallophosphoesterase domain-containing protein 1
Pyap13450	2.5048	2.21682	sortilin-related receptor-like
Pyap23704	2.50469	2.21672	transcription factor AP-1; unnamed protein product
Pyap18711	2.5037	2.21584	retinol dehydrogenase 11-like
Pyap11349	2.503	2.21523	-
Pyap16375	2.50251	2.21479	NSFL1 cofactor p47
Pyap11250	2.50091	2.21338	titin-like isoform X5
Pyap01924	2.49923	2.21189	nucleoplasmin-like protein
Pyap00373	2.49481	2.20798	enoyl-[acyl-carrier-protein] reductase, mitochondrial
Pyap06647	2.49288	2.20627	unnamed protein product; nuclear nucleic acid-binding protein C1D
Pyap10885	2.49063	2.20428	facilitated trehalose transporter Tret1-like isoform X1
Pyap10540	2.48859	2.20247	-
Pyap09477	2.48845	2.20234	ankyrin repeat domain-containing protein 12 isoform X2
Pyap16858	2.48362	2.19808	uncharacterized protein LOC106692380 isoform X2
Pyap08856	2.4799	2.19478	H/ACA ribonucleoprotein complex subunit 2-like protein
Pyap14862	2.47943	2.19436	RING-box protein 1A
Pyap12235	2.47745	2.19261	LHFPL tetraspan subfamily member 3 protein; unnamed protein product
Pyap21958	2.47646	2.19173	IWS1-like protein
Pyap11543	2.47581	2.19116	T-complex protein 1 subunit alpha
Pyap00316	2.47439	2.1899	sphingolipid delta 4 desaturase/c-4 hydroxylase protein des2
Pyap01801	2.47345	2.18907	lysosomal alpha-glucosidase-like isoform X1
Pyap29686	2.47309	2.18875	mitogen-activated protein kinase 14A
Pyap20128	2.47296	2.18864	E3 SUMO-protein ligase NSE2-like
Pyap01483	2.46658	2.18299	39S ribosomal protein L13, mitochondrial
Pyap13822	2.45922	2.17647	actin-related protein 2/3 complex subunit 3
Pyap12623	2.45815	2.17553	putative deoxyribonuclease TATDN1
Pyap21929	2.45407	2.17192	UPF0598 protein CG30010
Pyap11049	2.45248	2.17051	uncharacterized protein LOC106662853 isoform X1
Pyap01580	2.45228	2.17033	transcriptional coactivator yorkie-like isoform X2
Pyap01384	2.44899	2.16742	transport and Golgi organization protein 11 isoform X1
Pyap19432	2.44803	2.16657	queuosine salvage protein
Pyap18769	2.44524	2.16411	6-phosphogluconate dehydrogenase, decarboxylating
Pyap16590	2.44134	2.16065	FKBP12-associated protein 1 homolog isoform X1
Pyap01416	2.44107	2.16041	unkown protein; probable salivary secreted peptide
Pyap19682	2.44055	2.15995	transketolase-like protein 2
Pyap29181	2.43991	2.15939	facilitated trehalose transporter Tret1-like
Pyap22740	2.43823	2.1579	Krueppel homolog 2; unnamed protein product
Pyap19224	2.4373	2.15708	selenide, water dikinase-like
Pyap03036	2.43414	2.15428	protein ABHD16A isoform X1
Pyap09732	2.4273	2.14823	myosin light chain kinase, smooth muscle-like isoform X2
Pyap15015	2.42621	2.14726	uncharacterized protein LOC105832947; nuclear transcription factor Y subunit C-8
Pyap08437	2.42597	2.14705	protein FAM173B isoform X1
Pyap23565	2.42213	2.14365	-
Pyap03081	2.42041	2.14213	calcyphosin-like protein
Pyap28847	2.41996	2.14174	uncharacterized protein LOC106679488 isoform X3
Pyap28724	2.41989	2.14167	programmed cell death protein 6-like
Pyap20440	2.41728	2.13936	pyridine nucleotide-disulfide oxidoreductase domain-containing protein 1
Pyap06211	2.41665	2.1388	unnamed protein product; protein SCO1 homolog, mitochondrial
Pyap18987	2.41648	2.13865	uncharacterized protein LOC106691416
Pyap02615	2.41485	2.13721	probable small nuclear ribonucleoprotein Sm D2 isoform X5
Pyap20100	2.41473	2.13711	serine/arginine repetitive matrix protein 1 isoform X1
Pyap20650	2.41461	2.137	dnaJ homolog subfamily C member 7
Pyap01444	2.41418	2.13662	28S ribosomal protein S17, mitochondrial
Pyap05849	2.4082	2.13132	adrenodoxin
Pyap11828	2.40384	2.12746	acetyl-coenzyme A transporter 1
Pyap05898	2.40196	2.1258	39S ribosomal protein L9, mitochondrial
Pyap02528	2.40172	2.12559	excitatory amino acid transporter 3 isoform X2
Pyap12152	2.40119	2.12512	peptidyl-alpha-hydroxyglycine alpha-amidating lyase 1
Pyap11257	2.399	2.12318	hypothetical protein
Pyap11150	2.39805	2.12234	glutathione hydrolase 1 proenzyme isoform X3; scoloptoxin SSD14 isoform X1
Pyap01507	2.39757	2.12192	histone deacetylase Rpd3
Pyap22517	2.39676	2.1212	non-structural maintenance of chromosomes element 3 homolog
Pyap22320	2.39517	2.11979	-
Pyap04130	2.39071	2.11584	lambda-crystallin homolog
Pyap11916	2.38939	2.11468	cyclin-dependent kinase 12 isoform X1
Pyap00449	2.38563	2.11135	39S ribosomal protein L41, mitochondrial; unnamed protein product
Pyap09674	2.37887	2.10537	tripeptidyl-peptidase 2 isoform X1
Pyap02459	2.37812	2.10471	complement component
Pyap21408	2.37613	2.10294	protein LLP homolog
Pyap08178	2.37475	2.10172	mediator of RNA polymerase II transcription subunit 15 isoform X1
Pyap20733	2.37243	2.09966	ubiquitin carboxyl-terminal hydrolase isozyme L5
Pyap03307	2.37192	2.09922	18S rRNA aminocarboxypropyltransferase-like isoform X1
Pyap28999	2.37106	2.09845	-
Pyap07463	2.37008	2.09758	RNA polymerase II second largest subunit
Pyap20647	2.36986	2.09739	centromere protein X-like
Pyap12504	2.36567	2.09368	casein kinase II subunit alpha isoform X2
Pyap16639	2.35885	2.08765	inaD-like protein; multiple PDZ domain protein isoform X2
Pyap09782	2.35872	2.08753	protein muscleblind isoform X9; uncharacterized protein LOC106684458 isoform X2
Pyap12346	2.35606	2.08518	small VCP/p97-interacting protein
Pyap13436	2.35574	2.08489	ribose-phosphate pyrophosphokinase 1 isoform X2
Pyap16707	2.35501	2.08425	endoplasmic reticulum resident protein 44
Pyap28816	2.35501	2.08425	peroxisomal membrane protein PEX13
Pyap04357	2.35254	2.08206	V-type proton ATPase subunit F 1; hypothetical protein ILUMI_02318
Pyap19437	2.35145	2.0811	katanin p60 ATPase-containing subunit A-like 1 isoform X3
Pyap06634	2.34688	2.07706	BAG domain-containing protein Samui isoform X2
Pyap18662	2.34582	2.07611	-
Pyap03638	2.3345	2.0661	nuclear cap-binding protein subunit 2-like
Pyap28420	2.33289	2.06467	oxysterol-binding protein-related protein 11-like isoform X1
Pyap00592	2.32893	2.06117	legumain-like isoform X2
Pyap14783	2.32623	2.05878	phytanoyl-CoA dioxygenase, peroxisomal-like
Pyap16076	2.32542	2.05806	polyadenylate-binding protein-interacting protein 2
Pyap02916	2.31799	2.05148	ubiquitin-like protein 7
Pyap02622	2.31527	2.04907	MOB kinase activator 1B
Pyap08229	2.31525	2.04906	POU domain protein CF1A
Pyap20594	2.31463	2.04851	uncharacterized protein LOC106677351 isoform X1
Pyap15084	2.31225	2.0464	protein phosphatase-1
Pyap21228	2.31153	2.04576	mediator of RNA polymerase II transcription subunit 9
Pyap11528	2.30956	2.04402	hypothetical protein; protein FAM32A-like
Pyap07193	2.30939	2.04387	-
Pyap14880	2.30764	2.04232	sepiapterin reductase; hypothetical protein
Pyap12922	2.3065	2.04132	vacuolar protein sorting-associated protein 37C-like
Pyap13402	2.30221	2.03752	mitochondrial import receptor subunit TOM70
Pyap05331	2.29832	2.03408	protein groucho isoform X4
Pyap05551	2.29614	2.03215	cyclin-dependent kinase 9
Pyap15051	2.29567	2.03173	proteasome subunit beta type 6,9
Pyap05104	2.29499	2.03113	cyclin-dependent kinase 14 isoform X4
Pyap18759	2.29212	2.02859	serine/threonine-protein kinase tricorner
Pyap15588	2.2892	2.02601	-
Pyap22925	2.28788	2.02483	uncharacterized protein LOC106685958
Pyap18714	2.28762	2.02461	WW domain-containing oxidoreductase; unnamed protein product
Pyap23054	2.28699	2.02405	-
Pyap10523	2.28577	2.02297	H/ACA ribonucleoprotein complex subunit 4; unnamed protein product
Pyap00176	2.28517	2.02244	probable hydroxyacid-oxoacid transhydrogenase, mitochondrial
Pyap21956	2.28105	2.01879	alpha-methylacyl-CoA racemase isoform X1
Pyap11812	2.28098	2.01873	heterogeneous nuclear ribonucleoprotein L isoform X4
Pyap13078	2.27826	2.01632	-
Pyap29016	2.27717	2.01536	zinc finger, AN1-type domain
Pyap04317	2.27692	2.01514	serine/threonine-protein phosphatase 4 catalytic subunit isoform X2
Pyap18831	2.2762	2.0145	uncharacterized protein LOC106689680
Pyap01587	2.2728	2.01149	protein phosphatase 2c
Pyap07374	2.27218	2.01094	golgin subfamily A member 7B isoform X1
Pyap03979	2.27177	2.01058	MICAL-like protein 1 isoform X1
Pyap10440	2.27176	2.01057	UDP-glucose:glycoprotein glucosyltransferase isoform X2
Pyap06164	2.2716	2.01043	-
Pyap16078	2.27038	2.00935	zinc finger protein 467 isoform X2
Pyap12600	2.26389	2.00361	carboxypeptidase B-like
Pyap12393	2.25921	1.99947	uncharacterized protein C18orf19 homolog A-like isoform X1; protein FAM210A
Pyap04737	2.25756	1.998	-
Pyap00662	2.25375	1.99463	importin-5
Pyap09355	2.25195	1.99304	V-type proton ATPase subunit S1-like; hypothetical protein
Pyap04362	2.2515	1.99264	uridine 5&apos;-monophosphate synthase
Pyap20493	2.2497	1.99104	uncharacterized protein LOC106679046 isoform X1
Pyap05220	2.24946	1.99083	mitochondrial import receptor subunit TOM40 homolog 1
Pyap10337	2.24866	1.99013	-
Pyap29621	2.2478	1.98936	beta-lactamase-like protein 2 homolog isoform X1
Pyap26777	2.24719	1.98883	lipopolysaccharide-induced tumor necrosis factor-alpha factor homolog
Pyap01106	2.2462	1.98795	mitochondrial carrier protein Rim2 isoform X1
Pyap12264	2.24515	1.98702	actin alpha
Pyap07864	2.2437	1.98573	cyclin-Q
Pyap30190	2.24363	1.98567	trimeric intracellular cation channel type 1B.1; unnamed protein product
Pyap11383	2.24319	1.98529	26S proteasome non-ATPase regulatory subunit
Pyap09050	2.24193	1.98417	elongator complex protein 3
Pyap23527	2.2382	1.98087	pancreatic triacylglycerol lipase-like
Pyap03716	2.23737	1.98013	histone H2B isoform X1
Pyap09440	2.2319	1.97529	coiled-coil-helix-coiled-coil-helix domain-containing protein 7
Pyap00186	2.23129	1.97476	apical junction component 1 homolog isoform X8
Pyap09386	2.22962	1.97327	abl interactor 2 isoform X2
Pyap13956	2.22662	1.97062	uncharacterized protein LOC106679224
Pyap22113	2.22619	1.97024	leptin receptor-like protein
Pyap02913	2.22504	1.96922	programmed cell death protein 7
Pyap21608	2.22154	1.96612	pleckstrin homology-like domain family B member 1 isoform X2
Pyap04109	2.21965	1.96445	ceramide-1-phosphate transfer protein
Pyap12608	2.21642	1.96159	male-specific lethal 3 homolog isoform X2; hypothetical protein D910_08868
Pyap01321	2.21191	1.9576	dehydrogenase/reductase SDR family member 7; unnamed protein product
Pyap18457	2.20815	1.95427	calcineurin b subunit
Pyap07240	2.20519	1.95165	tetraspanin-33
Pyap04714	2.20116	1.94808	splicing factor 1 isoform X1
Pyap07233	2.20075	1.94772	-
Pyap30174	2.20012	1.94717	proteasome subunit beta type-5-like
Pyap08528	2.19929	1.94643	ribonuclease P protein subunit p25-like protein, partial
Pyap18651	2.19766	1.94499	thiol-activated cytolysin family protein, partial
Pyap14961	2.19477	1.94244	-
Pyap06537	2.19472	1.94239	apoptotic chromatin condensation inducer in the nucleus isoform X1
Pyap22206	2.19419	1.94192	stromal cell-derived factor 2
Pyap22106	2.19137	1.93943	inner nuclear membrane protein Man1 isoform X1
Pyap03055	2.19002	1.93823	U1 small nuclear ribonucleoprotein 70 kDa isoform X3
Pyap12590	2.18964	1.93789	alpha-actinin, sarcomeric isoform X1
Pyap11175	2.18937	1.93765	protein takeout; conserved hypothetical protein
Pyap21416	2.18625	1.93489	pickpocket protein 28-like
Pyap14225	2.18377	1.9327	E3 ubiquitin-protein transferase MAEA; erythroblast macrophage protein emp
Pyap12473	2.18234	1.93143	protein fem-1 homolog CG6966 isoform X2
Pyap05876	2.181	1.93025	transmembrane protein 186
Pyap01028	2.17939	1.92882	DDB1- and CUL4-associated factor 8-like isoform X1
Pyap06435	2.17783	1.92744	N-alpha-acetyltransferase 20
Pyap01861	2.17354	1.92364	COP9 signalosome complex subunit 6
Pyap19942	2.17333	1.92346	thymidine phosphorylase-like
Pyap10000	2.17288	1.92306	Golgi SNAP receptor complex member 2
Pyap18247	2.16977	1.92031	FAS-associated factor 2; unnamed protein product
Pyap21355	2.1641	1.91529	proton-coupled amino acid transporter-like protein pathetic isoform X1
Pyap01356	2.16179	1.91324	importin subunit alpha-7
Pyap14872	2.161	1.91254	anamorsin homolog
Pyap00001	2.15278	1.90527	-
Pyap04577	2.15252	1.90504	trafficking protein particle complex subunit 2-like protein
Pyap04749	2.15159	1.90422	ring canal kelch homolog isoform X1
Pyap06518	2.14921	1.90211	putative pre-mRNA-splicing factor ATP-dependent RNA helicase PRP1 isoform X2
Pyap08075	2.149	1.90192	phosphotyrosyl phosphatase activator
Pyap28855	2.14803	1.90107	nuclear inhibitor of protein phosphatase 1
Pyap00776	2.14745	1.90055	translation initiation factor eIF-2B subunit gamma; hypothetical protein
Pyap16298	2.14722	1.90035	zinc finger protein-like 1 homolog; hypothetical protein FQA39_LY02657
Pyap06639	2.14452	1.89796	-
Pyap09765	2.14407	1.89757	putative tRNA (cytidine(32)/guanosine(34)-2&apos;-O)-methyltransferase
Pyap20262	2.13877	1.89288	four and a half LIM domains protein 2 isoform X4
Pyap07696	2.13866	1.89277	putative cystathionine gamma-lyase 2
Pyap28444	2.13241	1.88724	-
Pyap00966	2.13124	1.8862	uncharacterized protein LOC106682074
Pyap19206	2.13095	1.88595	WW domain-containing adapter protein with coiled-coil homolog isoform X1
Pyap06610	2.12641	1.88193	charged multivesicular body protein 2a
Pyap09283	2.11928	1.87562	PDZ domain-containing protein GIPC1
Pyap04246	2.11809	1.87457	wee1-like protein kinase
Pyap19934	2.11512	1.87194	stress-induced-phosphoprotein 1
Pyap10344	2.11092	1.86822	epidermal growth factor receptor
Pyap02432	2.11081	1.86813	F-actin-capping protein subunit beta
Pyap23841	2.10984	1.86727	pleckstrin homology domain-containing family G member 5-like isoform X2
Pyap08465	2.10818	1.8658	protein daughterless isoform X2
Pyap11220	2.10716	1.86489	ras-GEF domain-containing family member 1B, partial; hypothetical protein
Pyap23274	2.10678	1.86455	-
Pyap15185	2.10242	1.8607	ATP-dependent RNA helicase WM6
Pyap16003	2.10132	1.85972	transitional endoplasmic reticulum ATPase TER94
Pyap01723	2.09962	1.85823	biogenesis of lysosome-related organelles complex 1 subunit 5
Pyap26781	2.09877	1.85747	uncharacterized protein LOC106683080 isoform X2
Pyap01357	2.09836	1.8571	importin subunit alpha-7
Pyap08853	2.09775	1.85656	60S ribosome subunit biogenesis protein NIP7 homolog
Pyap11328	2.09466	1.85383	peroxisomal biogenesis factor 19
Pyap03820	2.09402	1.85326	histone H1
Pyap01876	2.09244	1.85186	FAD-linked sulfhydryl oxidase ALR isoform X1
Pyap09131	2.08841	1.8483	poly(A) polymerase type 3-like isoform X1
Pyap21418	2.08771	1.84768	neural Wiskott-Aldrich syndrome protein
Pyap02939	2.08623	1.84637	transcription factor CP2 isoform X1
Pyap15131	2.08555	1.84577	TP53-regulated inhibitor of apoptosis 1-like
Pyap07238	2.08316	1.84366	casein kinase I-like
Pyap28542	2.08244	1.84302	serine/arginine-rich splicing factor 1B-like isoform X1
Pyap08354	2.07998	1.84084	protein Malvolio-like isoform X1
Pyap09011	2.07943	1.84035	-
Pyap02446	2.07501	1.83644	prosaposin
Pyap03856	2.07333	1.83496	tRNA (cytosine(34)-C(5))-methyltransferase
Pyap21098	2.07199	1.83376	glutaredoxin 3
Pyap04584	2.07114	1.83302	heat shock 70 kDa protein 14-like
Pyap28807	2.07079	1.8327	uncharacterized protein LOC106683123
Pyap28833	2.06949	1.83156	uncharacterized peptidase C1-like protein F26E4.3 isoform X1; tubulointerstitial nephritis antigen-like isoform X6
Pyap23158	2.06919	1.83129	60S ribosomal protein L11
Pyap08183	2.06641	1.82883	cysteine protease ATG4B-like
Pyap28936	2.06172	1.82468	poly(U)-specific endoribonuclease homolog; secreted hypothetical protein
Pyap08062	2.06144	1.82444	Golgi apparatus protein 1
Pyap19504	2.05956	1.82276	protein unc-50 homolog
Pyap14833	2.05599	1.81961	NEDD8-conjugating enzyme Ubc12
Pyap16240	2.05578	1.81942	glutamine--fructose-6-phosphate aminotransferase
Pyap11907	2.05544	1.81912	gem-associated protein 6-like isoform X2
Pyap20148	2.05518	1.81889	proliferating cell nuclear antigen; unnamed protein product
Pyap05693	2.05144	1.81558	uncharacterized protein LOC106687657 isoform X3
Pyap19487	2.05034	1.81461	protein pelota; hypothetical protein Cfor_11772
Pyap01865	2.05022	1.8145	WAS/WASL-interacting protein family member 3
Pyap02034	2.04834	1.81284	probable ATP-dependent RNA helicase DDX23
Pyap18554	2.04576	1.81055	transcriptional activator protein Pur-beta-B isoform X4
Pyap08917	2.04451	1.80945	39S ribosomal protein L3, mitochondrial
Pyap10058	2.04357	1.80861	electron transfer flavoprotein regulatory factor 1
Pyap11219	2.03516	1.80118	ras-GEF domain-containing family member 1B, partial
Pyap03522	2.03509	1.80111	U6 snRNA-associated Sm-like protein LSm7 isoform X1
Pyap09393	2.03152	1.79795	carbonic anhydrase 2-like
Pyap03707	2.03102	1.7975	MKI67 FHA domain-interacting nucleolar phosphoprotein-like
Pyap04609	2.02439	1.79164	LIM domain only protein 7 isoform X1
Pyap18894	2.02421	1.79149	-
Pyap03596	2.02327	1.79065	bifunctional methylenetetrahydrofolate dehydrogenase/cyclohydrolase, mitochondrial isoform X1
Pyap22324	2.01626	1.78445	uncharacterized protein LOC106677795 isoform X1; cyclic GMP-AMP synthase-like
Pyap29138	2.01507	1.7834	transmembrane protein 203; hypothetical protein
Pyap13651	2.01293	1.7815	beta-arrestin-1
Pyap20006	2.01172	1.78042	actin-related protein 2/3 complex subunit 1A
Pyap21918	2.00837	1.77746	WD repeat-containing protein 7 isoform X1
Pyap11562	2.00809	1.77722	zinc finger MIZ domain-containing protein 1
Pyap15437	2.0072	1.77643	conserved hypothetical protein; RNA-binding protein PNO1
Pyap20991	2.0061	1.77545	ADP-ribosylation factor-like protein 8B-A
Pyap21227	2.00604	1.7754	protein YIPF3-like
Pyap21561	2.00031	1.77033	bifunctional purine biosynthesis protein PURH
Pyap22513	1.9984	1.76864	protein LSM12 homolog; hypothetical protein
Pyap19242	1.99814	1.76841	WD repeat-containing protein 55 homolog
Pyap07966	1.99741	1.76776	transmembrane 9 superfamily member 2
Pyap11824	1.9961	1.76661	protein BTG3 isoform X2
Pyap21122	1.99185	1.76284	tRNA-specific adenosine deaminase 1
Pyap21899	1.9886	1.75997	-
Pyap15177	1.98728	1.7588	rRNA-processing protein UTP23 homolog isoform X1
Pyap12000	1.98444	1.75628	26S proteasome regulatory subunit 8 isoform X1
Pyap01345	1.98009	1.75243	-
Pyap10748	1.97613	1.74893	ABC transporter G family member 20 isoform X3
Pyap13744	1.97245	1.74567	uncharacterized protein LOC106684153 isoform X1
Pyap22253	1.96982	1.74335	uncharacterized protein LOC106681212
Pyap29188	1.96946	1.74303	deoxyribose-phosphate aldolase
Pyap11840	1.96774	1.74151	monoacylglycerol lipase ABHD12 isoform X3
Pyap29191	1.96175	1.7362	probable cytosolic Fe-S cluster assembly factor AGAP009023
[truncated: 7,031 more rows]
