# Supplementary material for: LC‒MS/MS and transcriptome analyses reveal saliva components of the seed-feeding truebug Pyrrhocoris apterus
Source: Crop Health. 2023 Dec 15;1(1):20. doi: 10.1007/s44297-023-00021-w (PMC12825922; doi:10.1007/s44297-023-00021-w)
Supplement: Supplementary file 9 — Additional file 9: Table S7. Temporal expression of P. apterus salivary genes. [file 44297_2023_21_MOESM9_ESM.xlsx]

## Sheet: Table S7
Table S7. Temporal expression of P. apterus salivary genes.
gene ID	Embryo	1st instar	2nd instar	3rd instar	4th instar	5th instar	Adult	Nr annotation
Pyap02132	233.126	271.996	272.857	30.9407	397.856	1076.24	9774.89	hexamerin
Pyap18652	0	1.16684	21.9908	0.59013	0	1.36616	2372.27	-
Pyap02664	0.203965	0.034043	7.72051	0.26678	0.110368	1.24084	462.882	vitellogenin
Pyap04080	0.346408	5.87403	50.2479	27.1347	11.0056	4.41555	257.041	-
Pyap09227	0.144655	0.141142	0.638291	0.526429	1.42388	7.31284	151.063	unknown secreted protein
Pyap02668	0.100321	0	0.48544	0	0.050051	0.156838	48.3751	vitellogenin
Pyap02665	0	0	0	0	0	0.117588	32.2035	-
Pyap18651	0	0.567757	2.2584	1.34495	0	0	9.51924	thiol-activated cytolysin family protein, partial
Pyap01349	337.719	3454.38	8052.94	8903.81	10972.3	10637.5	7674.35	-
Pyap10586	194.735	2642.29	6478.52	7496.32	5234.29	7611.93	7544.5	venom serine protease 34-like
Pyap16563	304.938	911.324	2358.4	3465.66	2036.6	1992.49	7448.21	uncharacterized protein LOC106682594
Pyap02383	0.997952	267.769	1455.67	1709.95	4045.84	3849.01	7058.71	uncharacterized protein LOC106682812 isoform X1
Pyap20123	517.44	2195.8	4595.85	4943.63	4314.44	3312.41	6809.51	-
Pyap10618	112.068	1870.11	4536.01	6126.33	3092.23	5052.48	6065.77	venom serine protease 34-like
Pyap16564	90.6909	504.033	3243.87	2266.63	1584.01	2049.4	5657.26	uncharacterized protein LOC106682594
Pyap23512	319.357	2740.25	5092.9	6422.01	6328.71	4552.09	5590.81	-
Pyap08415	1063.72	1951.96	2868.61	2477.97	3620.55	3537.34	5114.1	unkown protein; probable salivary secreted peptide
Pyap02384	33.0822	415.764	1111.87	1103.17	2914.16	3081.75	4638.86	uncharacterized protein LOC106683181; unknown secreted protein
Pyap20125	115.573	958.582	2600.33	2677.18	3054.02	2668.76	3875.38	-
Pyap07020	28.3087	410.056	2793.92	3521.77	3613.44	3339.32	3473.64	hypothetical protein
Pyap21537	149.664	887.541	2355.11	2850.4	3739.28	1523.27	3219.59	-
Pyap22875	1094.43	817.395	926.659	538.933	2637.51	5162.53	3168.71	salivary secreted cystatin 3 precursor
Pyap02968	35.7225	477.118	914.975	1259.68	1098.65	2752.59	3093.43	secreted venom family 2 protein
Pyap09580	558.771	7073.86	10809.9	11073.6	10686.2	3419.39	2859.21	uncharacterized protein LOC106670879; venom protein family 12 protein 1b
Pyap07242	47.1502	617.26	1773.03	1897.7	1605.35	1463.03	2830.34	-
Pyap10613	0	0.322668	68.4481	592.784	302.878	1846.34	2805.21	venom serine protease-like
Pyap23514	229.609	1819.86	2474.56	3114.9	1345.65	743.524	2805.08	-
Pyap09382	6927.51	3728.08	3917.77	4091.73	3841.03	3547.66	2732.84	elongation factor 1-alpha
Pyap21538	91.2558	581.037	1541.07	1665.31	1683.83	1082.45	2387.68	-
Pyap11426	3.81502	56.8831	1403.74	2162.11	1022.71	1426.43	2332.82	hypothetical protein; alpha-glucosidase
Pyap12602	6.98551	345.717	2055.12	2906.54	1017.44	1883.31	2247.39	carboxypeptidase B-like
Pyap23508	87.5367	622.1	1160.33	1157.4	1193.48	1385.34	2239.69	-
Pyap23505	31.5921	580.281	1695.19	1758.47	943.139	1276.57	1993.11	-
Pyap10612	5.28347	184.123	1009.6	1957.53	860.989	1230.18	1749.12	venom serine protease-like
Pyap00120	63.0688	658.983	1194.5	1375.69	482.134	683.006	1741.43	uncharacterized protein LOC106684787
Pyap02377	0.007555	8.69759	216.039	369.286	1493.75	1662.36	1702.9	uncharacterized protein LOC106687672
Pyap14034	0	1.01615	81.4347	118.684	463.644	982.403	1702.8	uncharacterized protein LOC106680906
Pyap07018	1.88954	45.7805	1164.97	1748.27	1230.92	1219.45	1700.14	hypothetical protein
Pyap12888	14.3644	227.043	2122.58	1352.35	7386.01	4072.46	1571.53	-
Pyap23510	0.498628	5.42673	362.578	1055.92	498.92	422.959	1467.22	-
Pyap08713	15.7308	233.889	644.445	1193.04	569.382	313.468	1464.77	-
Pyap04329	0	0.901336	307.458	681.308	378.023	358.794	1381.14	-
Pyap12535	100.479	516.143	727.86	1433.55	1312.39	1199.54	1378.82	unknown secreted protein
Pyap09885	6.52265	151.217	682.994	1007.34	209.298	250.213	1262.61	-
Pyap00961	2.50898	72.8482	856.31	1336.28	868.901	1120.38	1235.14	-
Pyap19725	107.271	366.939	798.08	946.072	945.272	1183.41	1106.96	-
Pyap08712	182.362	972.613	1022.2	1153.58	1087.22	701.759	1100.53	-
Pyap01785	2270.56	1877.85	1484.92	1776.61	1100.88	1116.86	986.541	heat shock cognate protein
Pyap01413	204.6	902.579	1603.16	1577.53	1125.52	794.639	958.366	unkown protein; probable salivary secreted peptide
Pyap07146	271.323	686.462	490.772	456.641	700.213	612.406	893.477	odorant-binding protein 10
Pyap10616	0.107431	1.58331	918.805	734.835	491.342	1371.99	836.439	venom serine protease 34-like
Pyap21550	3.54585	102.642	519.953	484.402	558.055	449.988	792.836	-
Pyap28697	26.6457	161.912	598.068	701.307	1067.24	1008.94	747.627	SHAN3 protein
Pyap01415	15.8907	162.66	685.271	556.922	1134.48	1000.23	668.927	unkown protein; probable salivary secreted peptide
Pyap08708	170.142	1047.71	1094.53	1131.82	394.254	355.186	666.335	-
Pyap13208	630.34	534.9	483.654	413.514	392.648	571.067	649.786	peptidyl-prolyl cis-trans isomerase; unnamed protein product
Pyap05746	1257.01	7239.17	1137.41	463.759	544.743	154.155	640.798	uncharacterized protein LOC106687672
Pyap23124	1685.06	817.371	730.545	828.15	809.92	726.258	612.444	ubiquitin-40S ribosomal protein S27a
Pyap15121	88.4476	349.558	837.762	1030.55	736.925	646.222	581.765	aminopeptidase N-like
Pyap23570	15.0633	147.891	397.849	410.29	224.531	473.501	495.576	-
Pyap07521	1.72521	25.0037	189.679	236.116	100.143	164.262	466.118	-
Pyap23515	11.5514	242.903	454.982	644.386	179.991	88.3682	461.426	-
Pyap10606	0	0	1.2866	28.5922	10.9756	183.27	438.971	venom serine protease 34-like
Pyap21541	0.417824	4.93926	205.408	236.926	159.25	191.868	429.911	-
Pyap04327	57.0655	396.16	510.918	550.927	421.122	278.704	425.83	-
Pyap01416	45.7574	265.544	314.32	287.917	665.602	970.03	419.931	unkown protein; probable salivary secreted peptide
Pyap16515	3.1622	22.8401	98.438	231.242	167.066	334.572	413.44	lipase member I-like; pancreatic triacylglycerol lipase-like isoform X1
Pyap23509	40.4907	302.279	356.025	474.024	218.055	133.384	406.52	-
Pyap10611	0	0	0.795835	20.8647	9.11787	160.993	401.765	venom serine protease-like
Pyap02666	0.117097	0.119834	7.44705	0.078753	0.208322	1.14055	394.339	vitellogenin 2, partial
Pyap11032	0.25478	127.737	293.211	490.491	341.705	514.944	388.526	ankyrin repeat domain-containing protein
Pyap29089	59.2	325.11	234.649	323.421	188.295	197.915	383.821	venom serpin 1; leukocyte elastase inhibitor-like isoform X8
Pyap11592	56.4924	328.231	418.963	384.457	363.021	791.54	382.853	uncharacterized protein LOC106682271 isoform X2
Pyap04251	8.64273	85.8173	234.343	454.306	151.133	85.6151	373.415	venom s1 protease 12; chymotrypsin-1 isoform X1
Pyap21548	15.9476	184.622	277.303	403.433	147.703	131.438	333.528	-
Pyap09083	0.072516	3.89827	100.4	16.6395	119.94	323.379	308.926	-
Pyap10624	1.15232	1.94736	7.14656	38.8782	32.1156	89.2277	289.157	venom S1 protease 13
Pyap23534	0.451762	26.2347	174.011	222.009	33.1809	45.32	275.499	lipase
Pyap07575	4.27314	11.4709	153.387	206.947	138.174	275.666	267.939	-
Pyap19263	101.808	214.838	229.805	210.929	104.44	218.046	254.862	apolipophorins
Pyap03092	17.2641	155.274	228.74	310.054	90.1114	41.9123	241.237	venom serine protease-like
Pyap07407	13.5004	21.0202	23.327	139.258	66.5579	30.9174	231.691	venom allergen 5-like
Pyap10607	0	0.888942	93.0792	85.1395	54.5404	250.42	224.755	venom serine protease-like
Pyap09250	191.389	267.342	309.466	199.18	213.66	363.579	223.286	apolipoprotein D-like
Pyap04463	2.28803	30.8052	154.944	221.42	119.535	147.535	213.487	venom serine protease-like
Pyap19418	6.03954	44.1038	111.123	154.965	65.3641	125.115	206.314	venom serine protease-like
Pyap21549	0.340743	14.0066	79.4457	123.968	61.1609	69.763	199.266	-
Pyap29161	1.7521	26.6281	126.444	176.974	171.44	132.252	192.59	-
Pyap03843	15.3188	142.146	168.04	178.59	103.855	90.8879	182.597	pancreatic triacylglycerol lipase isoform X2
Pyap02925	7.91541	52.6109	93.4082	100.436	130.643	233.026	181.09	uncharacterized protein LOC106687669
Pyap05599	0	0	74.1605	91.8229	58.9447	101.227	172.569	-
Pyap05603	0.298072	0.153088	101.087	126.292	48.1333	89.5655	170.674	-
Pyap05007	1.84912	13.8818	11.1197	8.71634	21.3502	102.143	169.725	transferrin
Pyap05997	0.087772	0.823064	69.5839	71.045	44.0358	75.6926	168.871	cathepsin L7
Pyap10261	1.46304	5.03068	54.6424	103.215	21.4148	90.0148	163.427	laccase-like
Pyap13397	80.9603	210.126	171.466	225.461	123.793	145.231	160.501	alcohol dehydrogenase class-3
Pyap21536	4.08596	29.6765	105.283	125.447	63.6494	39.8335	152.19	-
Pyap05600	0	0.136567	51.3971	90.9741	37.8881	60.7073	146.392	-
Pyap12415	11.7361	24.1699	61.2001	94.7899	37.3372	41.5966	140.339	-
Pyap01412	4.37185	2.87802	26.1883	38.2638	51.8752	90.0772	140.167	unkown protein
Pyap21296	65.9876	201.383	49.5775	60.4191	40.9649	56.7993	122.828	protein yellow-like isoform X1; unnamed protein product
Pyap03401	26.1372	41.861	48.8626	50.4841	68.0213	108.573	122.112	-
Pyap16829	11.7814	89.2764	111.021	156.091	77.0823	54.4046	117.399	-
Pyap05605	0	0	41.95	65.9774	29.9072	55.8954	115.666	-
Pyap16366	100.199	29.6904	194.924	21.4478	223.58	216.654	106.055	prophenoloxidase
Pyap16514	33.1648	29.9266	46.0937	75.0274	51.3004	85.609	102.619	uncharacterized protein LOC109856840
Pyap01536	2.67527	8.84128	26.7766	27.4642	18.555	33.2841	100.015	palmitoyl-protein thioesterase 1
Pyap05576	16.3462	159.217	107.003	85.3493	87.635	95.3571	95.4873	venom serine protease-like
Pyap01420	1.24748	5.59234	15.6704	17.6961	12.6712	114.506	88.3506	unkown protein; probable salivary secreted peptide
Pyap21542	0.2321	3.76902	100.611	171.467	74.5413	67.4964	88.1137	-
Pyap13743	3.28633	8.35459	71.286	99.4372	86.4673	42.748	81.0862	lysophospholipid acyltransferase 7
Pyap23580	1.3237	23.6822	56.6981	79.8758	30.4759	79.9516	73.2208	-
Pyap01459	83.2642	131.82	104.184	95.6588	128.203	94.8116	64.381	serine protease inhibitor 88Ea-like
Pyap21254	76.82	102.87	90.2949	88.5511	59.4189	55.5828	61.9391	nucleobindin-2
Pyap23511	4.0878	68.7095	99.1634	98.386	106.747	92.7041	57.6857	-
Pyap10501	12.4526	20.003	29.6273	8.56116	76.1201	81.4054	56.7616	venom carboxylesterase-6-like
Pyap14989	1.07288	13.9811	29.1907	48.0941	43.3575	66.2887	55.1502	inosine-uridine preferring nucleoside hydrolase
Pyap06810	1.22506	1.84189	39.1803	137.881	27.1106	1.83435	54.4176	glucose dehydrogenase; uncharacterized protein LOC106685981 isoform X2
Pyap15174	74.8948	66.4288	49.6468	50.3027	65.3742	66.5482	51.6408	programmed cell death protein 10; conserved hypothetical protein
Pyap06936	26.7038	104.174	117.118	70.5254	57.9889	51.6665	50.3243	carbonic anhydrase 1-like
Pyap01605	0.365785	0.66833	25.2152	36.4062	17.7047	21.58	49.8554	laccase-like
Pyap19502	7.72788	56.0955	76.3793	104.732	55.7956	31.923	44.1725	rhamnose-binding lectin-like
Pyap23530	20.075	43.083	55.8711	63.7018	43.2658	46.8803	42.2699	lipase member H-like
Pyap12886	0	7.50575	40.2215	31.6071	45.2142	64.7223	41.7771	uncharacterized protein LOC106679691
Pyap05317	0.990876	15.0159	43.7304	46.523	33.3447	41.7749	41.3847	vanin-like protein 2
Pyap08736	3.57781	28.645	27.9464	51.9743	14.5411	9.09041	34.2537	-
Pyap11122	0.63791	12.8091	7.63546	9.59861	2.34871	5.12033	29.9424	uncharacterized protein LOC106680344
Pyap14628	66.8158	70.9957	61.4633	50.2678	31.8576	42.926	27.334	staufen
Pyap15206	23.8022	152.04	100.793	67.1868	22.303	19.0979	25.8354	lipase 3-like
Pyap28748	26.6252	44.9058	56.5334	45.9478	48.3241	52.4803	23.7155	transforming growth factor-beta-induced protein ig-h3
Pyap21433	4.87013	16.7166	22.5778	26.5886	30.8574	18.5993	23.6864	trehalase, partial
Pyap09496	24.8939	45.9869	24.7527	13.0761	16.954	13.6447	21.8179	catalase isoform X1
Pyap02134	4.79505	282.734	2497.99	63.2604	8787.19	9542.13	19.766	hexamerin
Pyap02114	33.5127	27.9432	22.265	20.8992	21.008	19.8445	18.42	neutral ceramidase
Pyap09728	0.055438	0.229478	20.6467	20.7765	18.4846	8.11346	18.1582	glucose dehydrogenase
Pyap09019	5.09688	7.38455	20.9666	56.1143	8.51608	4.13652	14.8951	glucose dehydrogenase
Pyap21105	24.461	24.1164	20.0295	20.345	17.7396	16.6932	13.6992	elongation factor Tu-like
Pyap01421	0.993659	0.20738	3.52711	1.8535	14.8155	45.9901	12.5694	unkown protein; probable salivary secreted peptide
Pyap16343	17.7337	4.82192	31.4574	4.47119	26.9106	33.836	10.9802	prophenoloxidase
Pyap02756	705.492	132.185	56.1224	23.8523	248.375	253.493	10.7909	peroxidase
Pyap14053	3.24035	7.11925	11.3558	18.0535	6.59978	5.56058	7.42808	retinoid-inducible serine carboxypeptidase
Pyap14990	1.20359	1.95487	0.28225	1.15879	18.2416	13.9037	6.61873	inosine-uridine preferring nucleoside hydrolase; uncharacterized protein LOC106685434
Pyap10416	7.5272	19.8574	22.5575	8.38576	31.5051	8.99785	5.88114	-
Pyap12262	13.4195	8.52341	7.55654	8.04913	5.83914	5.13443	5.67786	RNA cytidine acetyltransferase
Pyap01612	1.99254	3.06887	7.03429	5.10666	8.01458	4.28686	4.94173	laccase-like; TATA element modulatory factor isoform X2
Pyap11173	3.90103	4.33245	43.6207	10.0589	18.9024	23.5702	4.22045	aminopeptidase N isoform X3
Pyap20137	0.918704	1.99872	4.74328	4.83665	4.44328	3.90848	3.41414	glucose dehydrogenase
Pyap01194	25.4868	25.1181	24.1956	21.2021	4.10473	12.4161	2.16285	pro-resilin-like isoform X4
Pyap23500	0.984183	6.83791	2.38429	2.00442	0.887916	1.08955	1.95488	-
Pyap09729	28.1396	2.55525	5.08072	1.07469	17.4567	25.9831	1.78822	glucose dehydrogenase
Pyap03656	9.05485	0.262016	0.806882	0	0.13411	0.356427	1.52368	uncharacterized protein LOC124461354
Pyap08711	3.85195	14.2552	7.72265	6.70029	6.85133	3.57206	0.75686	-
Pyap21544	0.029325	0.073848	0.990076	1.30615	0.225155	0.109519	0.482197	-
Pyap10620	0	2.19907	1.80716	1.26501	0	1.33032	0.32426	venom serine protease-like
Pyap21547	0	0	0.012589	0.123608	0.056212	0.063079	0.181997	-
Pyap10820	0	0	0	0	0.069737	0	0.145793	-
Pyap03722	0	0	0.119834	0	0	0.22076	0.112255	uncharacterized protein LOC124461354
Pyap18577	16.4579	4.4065	57.236	6.07448	42.1977	26.4642	0.10253	actin, clone 403; hypothetical protein
Pyap17599	0	0	0	0	0	0	0	F0F1 ATP synthase subunit alpha
Pyap17601	0	0	0	0	0	0	0	F0F1 ATP synthase subunit beta
Pyap17780	0	0	0	0	0	0	0	shikimate dehydrogenase
Pyap24427	0	0	0	0	0	0	0	30S ribosomal protein S4
Pyap24499	0	0	0	0	0	0	0	DNA-directed RNA polymerase subunit beta&apos;
Pyap26613	0	0	0	0	0	0	0	30S ribosomal protein S3
Pyap27328	0	0	0	0	0	0	0	5-dehydro-2-deoxygluconokinase
