# Supplementary material for: LC‒MS/MS and transcriptome analyses reveal saliva components of the seed-feeding truebug Pyrrhocoris apterus
Source: Crop Health. 2023 Dec 15;1(1):20. doi: 10.1007/s44297-023-00021-w (PMC12825922; doi:10.1007/s44297-023-00021-w)
Supplement: Supplementary file 10 — Additional file 10: Table S8. Spatial expression of P. apterus salivary genes. [file 44297_2023_21_MOESM10_ESM.xlsx]

## Sheet: Table S8
Table S8. Spatial expression of P. apterus salivary genes.
Gene ID	Cuticle	Fat_body	Gut	Ovary	Salivary_gland	Nr annotation
Pyap23512	0.136374	0.155636	0.273538	0.069451	110486	hypothetical protein [Candidatus Omnitrophica bacterium];serine rich protein [Oncopeltus fasciatus]
Pyap01349	0	0	0	0.344506	98341.9	-
Pyap10586	0.366538	0.267935	0.079161	1.86156	78917.9	-
Pyap10618	0.089848	0.263671	0	16.0661	56483.9	venom serine protease 34-like
Pyap20123	0	0.322336	0.065879	0	53279	uncharacterized protein LOC112600692 [Melanaphis sacchari];zinc-binding oxidoreductase [Malassezia pachydermatis]
Pyap23514	0.046809	0	0	0	41981.1	serine rich protein [Oncopeltus fasciatus]
Pyap07242	0.205911	0.166502	0.421816	0.072073	33057.4	ankyrin repeat protein [Oncopeltus fasciatus]
Pyap21538	0	0.311802	0.655906	0	25451.9	-
Pyap21537	0	0	0	0	25389.3	putative salivary secreted peptide [Oncopeltus fasciatus]
Pyap08712	7.77058	0.231077	0.17309	0	23705.3	-
Pyap02968	1.57925	0.859223	0.324219	0.018372	23485.3	secreted venom family 2 protein
Pyap07020	0.061551	0	0	0	21845.3	hypothetical protein
Pyap23508	0	0	0.17789	0.101798	18719.7	hypothetical protein DXG01_012170 [Tephrocybe rancida]
Pyap10612	0	0	0	0	17542.2	venom serine protease-like
Pyap10613	0	0	0.063798	0	15524.7	venom serine protease-like
Pyap10616	0	0	0	0	15343.2	venom serine protease 34-like
Pyap09885	0	1.05624	0	0	14574.6	-
Pyap20125	0	0.443355	0	0	14001.4	putative secreted salivary protein precursor [Oncopeltus fasciatus]
Pyap08713	0	0	0	0	12104.3	-
Pyap23510	0	0	0	0	11570.3	hypothetical protein [FCB group bacterium];serine rich protein [Oncopeltus fasciatus]
Pyap00120	17.4918	1.05756	0.347287	0	10975.9	-
Pyap23505	737.592	0.138207	0.583499	0.177806	10458.9	-
Pyap04327	0.777317	0.292641	0.126039	5.15863	9124.4	-
Pyap21550	882.946	0.322695	1.25756	1.95308	8640.28	uncharacterized protein LOC117115038 [Anneissia japonica];glutamine-rich protein 2 isoform X9 [Microcebus murinus]
Pyap07018	0.276029	0	0	0	8408.41	hypothetical protein
Pyap12602	0.059032	0.122904	1.20809	0.226596	7569	carboxypeptidase B-like
Pyap04329	0.082384	0	0	0	7203.76	-
Pyap00961	0	0.03825	0.33271	0.231838	6766.13	-
Pyap16515	0	0	0.193076	0	5945.18	lipase member I-like; pancreatic triacylglycerol lipase-like isoform X1
Pyap08708	0	0	0	0	3488.23	glycine-rich cell wall structural protein-like [Eurytemora affinis]
Pyap23509	0	0	0.033168	0	3410.87	hypothetical protein [Candidatus Omnitrophica bacterium];type IVB secretion system protein DotG/IcmE [Legionella cincinnatiensis]
Pyap10620	0	0	0	9.08544	3210.66	venom serine protease-like
Pyap21548	0	0	0	0	3203.68	autotransporter outer membrane beta-barrel domain-containing protein [Escherichia coli]
Pyap29161	0	0.152263	0.282718	0.4069	2531.19	-
Pyap10606	0.213736	0	0	0	2418.21	venom serine protease 34-like
Pyap21541	0	0	0	0	2396.1	-
Pyap10611	0	0	0	0	2159.11	venom serine protease-like
Pyap21542	0	0	0	0	2115.62	-
Pyap10607	0	0	0	0.081487	2103.9	venom serine protease-like
Pyap05576	0.584015	0.660983	0	0.780303	2084.25	venom serine protease-like
Pyap07146	20.3071	0.41442	0	28.4446	1779.83	-
Pyap23511	0	0	0	0	1591.07	zonadhesin-like isoform X1 [Oncorhynchus keta]
Pyap11592	89.6918	5.16499	1.07234	47.2192	1549.75	uncharacterized protein LOC106682271 isoform X2
Pyap10624	0.810538	1.1255	1.75457	4.8845	1406.89	venom S1 protease 13
Pyap16829	0	0	0	0.777866	1383.64	-
Pyap23515	0.031837	0	0	0.129707	1365.28	-
Pyap04463	0.081998	0.062594	0.081093	0	1262.1	venom serine protease-like
Pyap16514	9.0189	11.1086	11.0282	67.9635	1207.62	uncharacterized protein LOC109856840
Pyap07521	0.241215	0.240933	0.433926	0.02824	1176.57	uncharacterized protein LOC106687955 [Halyomorpha halys];protein obstructor-E-like [Schistocerca cancellata]
Pyap21536	0	0.123068	0	0.211495	1040.48	mucin-2 isoform X1 [Drosophila hydei]
Pyap03092	0	0.084394	0.193138	5.09143	997.911	venom serine protease-like
Pyap12415	0	0	0	0	962.243	-
Pyap15206	0.236695	0.066378	0	0	922.767	lipase 3-like
Pyap21549	0	0	0	0	816.565	-
Pyap19502	0.440554	0.49511	0.223007	40.4677	660.007	rhamnose-binding lectin-like
Pyap04080	34.0203	67.1748	74.4422	0	630.533	vasotab-like [Halyomorpha halys]
Pyap04251	0	0	0	0.277332	424.785	venom s1 protease 12; chymotrypsin-1 isoform X1
Pyap13743	19.0358	31.4463	27.2779	4.99194	404.905	lysophospholipid acyltransferase 7
Pyap01420	30.8327	35.3001	1.56211	1.90358	295.298	unkown protein; probable salivary secreted peptide
Pyap09019	0.555409	0	1.37959	0	261.311	-
Pyap08736	0	0	0	0.144138	93.5114	-
Pyap08711	0	0	0	0	81.0894	-
Pyap02756	0	0	0	10.6827	71.4872	peroxidase
Pyap01194	2.69811	0.429813	0.240616	0	51.7941	pro-resilin-like isoform X4
Pyap01421	0	0.702614	0	0.50343	43.1562	unkown protein; probable salivary secreted peptide
Pyap06810	1.78943	1.11604	0.126875	0.200215	34.9767	glucose dehydrogenase
Pyap23500	1.73619	0	0	0	23.2922	uncharacterized protein LOC106688553 [Halyomorpha halys];integumentary mucin C.1-like [Halyomorpha halys]
Pyap21544	0	0	0	0	6.8293	uncharacterized PPE family protein PPE24-like [Procambarus clarkii]
Pyap01605	0.051269	0	0	0.105419	3.4615	-
Pyap21547	0	0	0	0	2.51888	-
Pyap01415	21.1154	1633.95	5771.28	1.792	126.096	unkown protein; probable salivary secreted peptide
Pyap14989	3.0253	36.7215	204.057	0.537838	87.661	inosine-uridine preferring nucleoside hydrolase
Pyap01416	235.273	1295.25	2652.44	17.4218	2.44107	unkown protein; probable salivary secreted peptide
Pyap12886	0	41.6361	209.627	0	0.290202	uncharacterized protein LOC106679691
Pyap14034	0.365111	139.518	724.01	0.990018	0.068923	uncharacterized protein LOC106680906
Pyap16564	3.60436	11209.5	30407.4	10.1487	0	uncharacterized protein LOC106682594
Pyap12888	2.2379	5605.29	18913.9	3.13322	0	-
Pyap16563	2.13504	5346.15	15780.6	4.59061	0	uncharacterized protein LOC106682594
Pyap02383	0.182556	1529.59	10047.5	1.10406	0	uncharacterized protein LOC106682812 isoform X1
Pyap12535	1.49113	2088.85	9204.51	2.31625	0	unknown secreted protein
Pyap02384	0.352301	1058.73	8843.92	0.834476	0	-
Pyap19725	1.02904	776.447	7216.23	0.513812	0	unknown secreted protein [Riptortus pedestris]
Pyap15121	0.284744	428.218	4570.05	0.499385	0	aminopeptidase N-like
Pyap07575	0	418.814	2496.93	0.243437	0	-
Pyap02377	0.023578	356.937	856.42	0.109572	0	-
Pyap05746	0.366778	190.289	701.874	1.57939	0	-
Pyap05997	0	10.9686	645.973	1.11753	0	cathepsin L7
Pyap21433	4.02151	24.5107	164.045	0.04751	0	trehalase, partial
Pyap01536	0	32.9627	151.59	1.55055	0	palmitoyl-protein thioesterase 1
Pyap05317	10.8399	10.6302	65.1664	22.8191	0	vanin-like protein 2
Pyap14053	6.0819	4.72862	23.5808	0	0	retinoid-inducible serine carboxypeptidase
Pyap09227	0	0	7.24137	0	0	-
Pyap11426	0.413094	1230.45	2905.11	15.2447	3046.49	alpha-glucosidase
Pyap08415	9183.2	10557	46.7587	245.584	731.625	unkown protein; probable salivary secreted peptide
Pyap01413	1017.71	2367.85	2497.26	59.6024	601.185	unkown protein; probable salivary secreted peptide
Pyap09382	4408.13	3954.78	1842.16	3830.74	552.027	elongation factor 1-alpha
Pyap23570	294.704	0.158125	0.94163	0	312.411	uncharacterized protein LOC112274435 [Physcomitrium patens];translation initiation factor IF-2 [Eubacterium sp.]
Pyap23534	0.079572	10.3721	115.563	0	209.331	lipase
Pyap23124	868.979	753.508	494.222	845.13	150.79	ubiquitin-40S ribosomal protein S27a
Pyap03401	133.667	43.0676	15.3604	29.2831	85.3789	unknown secreted protein [Riptortus pedestris];GATA zinc finger domain-containing protein 14-like [Procambarus clarkii]
Pyap01785	2187.19	2161.77	1225.94	3764.2	73.5775	heat shock cognate protein
Pyap09580	39977.3	40097.1	157.336	602.257	71.9865	uncharacterized protein LOC106670879; venom protein family 12 protein 1b
Pyap01412	372.026	296.015	7.96783	13.2579	40.5066	unkown protein
Pyap22875	12569.6	12717.3	1320.44	1416.67	39.1452	salivary secreted cystatin 3 precursor
Pyap23530	82.8576	132.375	105.702	18.4304	29.3368	lipase member H-like
Pyap10416	63.4748	126.086	6.5369	8.40965	27.0395	unnamed protein product [Nezara viridula];Ionotropic receptor 111 [Halyomorpha halys]
Pyap13208	601.946	548.228	438.454	538.771	23.209	peptidyl-prolyl cis-trans isomerase; unnamed protein product
Pyap01459	148.467	205.559	127.951	179.248	19.5532	-
Pyap02114	24.609	11.0646	9.02461	83.0874	18.4194	neutral ceramidase
Pyap09250	660.506	1017.11	13.3221	325.498	18.3654	apolipoprotein D-like
Pyap18652	29647.3	12292.4	31.2332	17.2742	17.5786	-
Pyap21254	46.859	45.9704	50.2617	82.7057	16.412	nucleobindin-2
Pyap02132	5626.71	4022.2	20.2505	35.3035	15.994	hexamerin
Pyap14628	22.3185	29.4887	22.958	83.5572	12.8385	staufen
Pyap19418	11.0515	0.250654	0	0.064244	9.25433	venom serine protease-like
Pyap13397	235.592	263.633	153.018	424.33	8.5494	alcohol dehydrogenase class-3
Pyap23580	37.3061	1.15571	0	1.23154	8.13263	-
Pyap02666	11970.5	6552.42	11.737	48.1728	7.40827	vitellogenin 2, partial
Pyap15174	52.4748	65.2102	68.4805	237.416	5.60013	programmed cell death protein 10; conserved hypothetical protein
Pyap02664	12819.8	7102.91	12.4944	54.3704	4.47597	vitellogenin
Pyap11122	4.45329	0	0	0.211403	4.15989	uncharacterized protein LOC106680344
Pyap29089	717.098	1565.97	99.283	103.098	2.75875	venom serpin 1; leukocyte elastase inhibitor-like isoform X8
Pyap18651	4495.7	1836.26	4.47011	2.60123	2.19766	thiol-activated cytolysin family protein, partial
Pyap02665	172.815	300.407	0.080276	4.93267	1.59708	vitellogenin [Apolygus lucorum]
Pyap05007	288.509	157.546	0.887716	132.991	1.28779	-
Pyap06936	24.2457	3.43783	1.48338	1.00789	1.12149	carbonic anhydrase 1-like
Pyap28748	52.1701	86.905	4.68916	46.8917	1.0543	transforming growth factor-beta-induced protein ig-h3
Pyap11173	4.70365	3.27668	1.20444	1.00473	0.927513	aminopeptidase N isoform X3
Pyap21105	12.6364	16.1253	13.3655	56.9819	0.921448	elongation factor Tu-like
Pyap02668	1320.76	760.136	1.36979	4.14007	0.793752	vitellogenin
Pyap16366	115.345	47.1422	4.76461	5.10709	0.487988	prophenoloxidase
Pyap12262	5.71425	5.93321	3.61559	9.65299	0.375422	RNA cytidine acetyltransferase
Pyap16343	11.8652	4.38157	0.837985	1.05176	0.259298	prophenoloxidase
Pyap03656	1.25121	0	0	43.8215	0.145799	uncharacterized protein LOC124461354
Pyap01612	15.0798	0.481722	0.257939	3.16396	0.117258	laccase-like; TATA element modulatory factor isoform X2
Pyap19263	414.719	532.559	2.73757	8.06496	0.096805	apolipophorins
Pyap10501	259.963	157.643	1.79535	78.2608	0.067568	venom carboxylesterase-6-like
Pyap20137	0.468739	0	0	0.736357	0.045796	glucose dehydrogenase
Pyap09496	15.6512	0.490498	0	3.45089	0.044754	catalase isoform X1
Pyap09729	0.483981	0.099488	0	0.903295	0.024536	glucose dehydrogenase
Pyap28697	0.373696	1846.35	1970.31	0.629676	0	SHAN3 protein
Pyap09083	106.724	6.65419	34.5358	0	0	-
Pyap10261	1.31713	2.12713	33.8754	85.3963	0	laccase-like
Pyap02925	543.169	204.212	11.7541	0.671454	0	uncharacterized protein LOC106687669
Pyap21296	125.46	36.1993	8.04555	0.161078	0	protein yellow-like isoform X1; unnamed protein product
Pyap07407	16.9944	1.9905	2.28623	53.7854	0	venom allergen 5-like
Pyap05600	0.86093	0	0.343868	0	0	LOW QUALITY PROTEIN: protein argonaute-2 [Nematostella vectensis]
Pyap09728	27.849	0.085873	0.272003	0	0	glucose dehydrogenase
Pyap03843	7.69395	0.562655	0.269489	0.888612	0	-
Pyap05603	1.32972	0.128278	0.133418	0	0	unnamed protein product [Didymodactylos carnosus];centromere protein J-like isoform X2 [Cyclopterus lumpus]
Pyap02134	13.69	8.92111	0.120288	0.058936	0	-
Pyap11032	699.611	2559.58	0.016868	0.010028	0	ankyrin repeat domain-containing protein
Pyap03722	0.25745	0	0	0.501862	0	uncharacterized protein LOC124461354
Pyap05599	2.04287	0	0	0	0	-
Pyap05605	1.31476	0	0	0	0	-
Pyap10820	0	0	0	0	0	-
Pyap14990	0.114975	0	0	329.795	0	inosine-uridine preferring nucleoside hydrolase; uncharacterized protein LOC106685434
Pyap17599	0	0	0	0	0	F0F1 ATP synthase subunit alpha
Pyap17601	0	0	0	0	0	F0F1 ATP synthase subunit beta
Pyap17780	0	0	0	0	0	shikimate dehydrogenase
Pyap18577	0	0	0	0	0	actin, clone 403; hypothetical protein
Pyap24427	0	0	0	0	0	30S ribosomal protein S4
Pyap24499	0	0	0	0	0	DNA-directed RNA polymerase subunit beta&apos;
Pyap26613	0	0	0	0	0	30S ribosomal protein S3
Pyap27328	0	0	0	0	0	5-dehydro-2-deoxygluconokinase
